# Supplementary material for: Modeling of malaria vaccine effectiveness on disease burden and drug resistance in 42 African countries
Source: Commun Med (Lond). 2023 Oct 13;3:144. doi: 10.1038/s43856-023-00373-y (PMC10576074; doi:10.1038/s43856-023-00373-y)
Supplement: Supplementary file 3 — Supplementary Data 1 [file 43856_2023_373_MOESM3_ESM.xlsx]

## Sheet: Sheet1
Supplementary Data 1. Country-specific Parameters
Country	Proportion At-Risk	DTP3 Coverage	Treatment Received Rate	Delayed Parasite Clearance	Treatment Failure Rate	Case Fatality Rate	Estimated Number of Malaria Cases in 2020 (WHO)	Estimated Number of Malaria Cases Among Children 1–4 in 2019 (IHME)	Estimated Number of Malaria Cases Among Children 5–9 in 2019 (IHME)	Estimated Number of Malaria Cases Among All Ages in 2019 (IHME)	Number of Children 1-4 (UN)	Number of Children 5–9 (UN)	Calculated Incidence Rate (Ages 1-4)	Calculated Incidence Rate (Ages 5-10)
Angola	1	0.45	0.181	0.0062	0.0373	0.0029	8,268,572 (11,960,000–11,960,000)	569597	695228	3471085	4675952	5239058	0.2902 (0.1925–0.4197)	0.3161 (0.2097–0.4572)
Beninc	1	0.76	0.175	0.0104	0.0112	0.0026a	4,707,522 (6,488,000–6,488,000)	677131	766374	4025992	1536594	1725688	0.5153 (0.3641–0.7102)	0.5193 (0.3669–0.7157)
Botswana	0.66	0.95	0.1223	0.002	0.0125	0.0026b	1,759 (2,700–2,700)	148	228	1799	217126	270051	0.0007 (0.0005–0.0010)	0.0008 (0.0006–0.0013)
Burkina Fasoc	1	0.91	0.511	0.0087	0.0878	0.0035	8,150,690 (12,410,000–12,410,000)	1174067	1315470	6919633	2798177	3144301	0.4942 (0.3057–0.7525)	0.4928 (0.3048–0.7503)
Burundi	1	0.94	0.47	0.0178	0.0646	0.0026	3,506,219 (5,442,000–5,442,000)	686902	771820	4106090	1652747	1869306	0.3549 (0.2157–0.5508)	0.3526 (0.2143–0.5472)
Cameroonc	1	0.76	0.382	0.0108	0.0447	0.0026a	6,900,814 (10,120,000–10,120,000)	840873	1053270	5937208	3308312	3799263	0.2954 (0.1929–0.4332)	0.3222 (0.2104–0.4725)
Central African Republic	1	0.69	0.341	0	0.0145	0.0027	1,622,774 (2,900,000–2,900,000)	209600	239930	1370331	589805	699480	0.4208 (0.2155–0.7521)	0.4062 (0.2080–0.7259)
Chadc	1	0.42	0.269	0	0.0045	0.0031	3,351,197 (5,676,000–5,676,000)	263987	287986	1401720	2359522	2583337	0.2675 (0.1493–0.4530)	0.2665 (0.1487–0.4514)
Comoros	0.99	0.58	0.267	0.0147	0.0042	0.0026b	4,546 (5,455–5,455)	2142	2774	19272	98952	115969	0.0051 (0.0041–0.0061)	0.0056 (0.0045–0.0068)
Congo	1	0.85	0.25	0.0053	0.0142	0.0026a	1,176,331 (1,826,000–1,826,000)	128437	161465	965273	659652	782828	0.2373 (0.1456–0.3683)	0.2514 (0.1543–0.3902)
Côte d'Ivoire	1	0.77	0.175	0	0.0072	0.0028	7,571,801 (8,000,000–8,000,000)	1090026	1267579	7256255	3332841	3706066	0.3413 (0.1842–0.3606)	0.3569 (0.1926–0.3771)
Democratic Republic of the Congo	1	0.65	0.292	0.0025	0.0123	0.0026a	29,036,471 (37,180,000–37,180,000)	3292432	3992397	21739988	12755264	14049918	0.3448 (0.2643–0.4414)	0.3795 (0.2910–0.4860)
Equatorial Guinea	1	0.53	0.332	0	0.0264	0.0026a	337,892 (553,000–553,000)	59401	77801	463895	161571	177522	0.2678 (0.1506–0.4383)	0.3192 (0.1795–0.5224)
Eritrea	1	0.95	0.015	0.0138	0.0306	0.0026b	158,889 (221,000–221,000)	13914	17491	78033	397789	471338	0.0712 (0.0457–0.0991)	0.0756 (0.0485–0.1051)
Eswatini	0.28	0.77	0.017	0.0046	0.0161	0.0026b	233 (280–280)	60	98	664	114988	141441	0.0002 (0.0001–0.0002)	0.0002 (0.0002–0.0003)
Ethiopia	0.68	0.65	0.077	0.0284	0.0165	0.0026b	4,231,328 (6,335,000–6,335,000)	746570	891388	4480495	13521324	15530949	0.0521 (0.0288–0.0781)	0.0542 (0.0300–0.0812)
Gabon	1	0.75	0.259	0	0.028	0.0026a	479,563 (818,000–818,000)	37373	46369	317442	258252	288894	0.2186 (0.1181–0.3729)	0.2425 (0.1310–0.4136)
Gambiac	1	0.82	0.067	0.0232	0.0168	0.0057	210,897 (301,000–301,000)	8057	9879	57468	329955	362604	0.0896 (0.0629–0.1279)	0.1000 (0.0702–0.1427)
Ghanac	1	0.98	0.501	0.0012	0.022	0.0026a	5,060,166 (7,087,000–7,087,000)	743697	915726	5888882	3343415	3953980	0.1911 (0.1310–0.2677)	0.1990 (0.1363–0.2787)
Guineac	1	0.47	0.248	0.0014	0.0217	0.0026a	4,196,430 (6,522,000–6,522,000)	614122	722409	3768058	1693517	1901773	0.4039 (0.2453–0.6277)	0.4230 (0.2570–0.6575)
Guinea-Bissauc	1	0.67	0.28	0.0068	0.025	0.0064	174,987 (474,000–474,000)	7743	8567	48870	244867	282651	0.1132 (0.0311–0.3067)	0.1085 (0.0298–0.2940)
Kenya	1	0.91	0.271	0.0063	0.0332	0.0035	2,738,383 (4,452,000–4,452,000)	463427	591731	3392788	5636629	6983078	0.0664 (0.0379–0.1079)	0.0684 (0.0391–0.1112)
Liberia	1	0.66	0.655	0.0124	0.0306	0.0026	1,810,880 (2,861,000–2,861,000)	234825	300189	1787587	595505	687821	0.3995 (0.2360–0.6311)	0.4421 (0.2612–0.6985)
Madagascar	1	0.55	0.101	0	0.0077	0.0026b	3,695,590 (4,729,000–4,729,000)	231587	280595	1539657	3321929	3724849	0.1673 (0.1249–0.2141)	0.1808 (0.1350–0.2314)
Malawi	1	0.93	0.294	0.0046	0.0343	0.0026a	4,370,301 (7,403,000–7,403,000)	378532	505312	2770899	2352780	2764866	0.2538 (0.1367–0.4298)	0.2883 (0.1553–0.4883)
Malic	1	0.77	0.187	0.0015	0.0086	0.0026a	7,238,665 (10,280,000–10,280,000)	445842	491052	2560452	2904363	3223724	0.4340 (0.3072–0.6163)	0.4306 (0.3048–0.6116)
Mauritaniac	1	0.68	0.197	0	0.018	0.006	139,446 (250,000–250,000)	39884	53618	304371	555470	633144	0.0329 (0.0130–0.0590)	0.0388 (0.0153–0.0696)
Mozambique	1	0.61	0.327	0.0018	0.0153	0.0026a	10,007,802 (13,430,000–13,430,000)	1243568	1493274	7515602	4165097	4664206	0.3976 (0.2864–0.5335)	0.4263 (0.3071–0.5721)
Namibia	0.79	0.93	0.084	0.0038	0.0141	0.0026b	20,258 (25,000–25,000)	8296	10174	66559	268881	323663	0.0094 (0.0074–0.0116)	0.0096 (0.0076–0.0118)
Nigerc	1	0.82	0.192	0	0.0212	0.0026a	7,845,520 (14,670,000–14,670,000)	1115558	1208107	5795517	3879464	4114589	0.3893 (0.1889–0.7279)	0.3975 (0.1929–0.7432)
Nigeriac	1	0.56	0.435	0.0113	0.0125	0.0026a	64,677,959 (87,350,000–87,350,000)	6197366	7501871	41121467	27265172	30585722	0.3575 (0.2568–0.4828)	0.3858 (0.2771–0.5210)
Rwanda	1	0.88	0.196	0.0311	0.0316	0.0026a	2,986,047 (3,842,000–3,842,000)	203284	258872	1571711	1525301	1704087	0.2532 (0.1856–0.3258)	0.2886 (0.2116–0.3713)
Sao Tome and Principe	1	0.97	0.014	0.0097	0	0.0026a	1,933 (2,320–2,320)	239	343	2200	25439	30789	0.0083 (0.0066–0.0099)	0.0098 (0.0078–0.0117)
Senegalc	1	0.85	0.047	0.0005	0.0045	0.0044	836,014 (1,134,000–1,134,000)	50104	62662	366445	2100361	2467606	0.0544 (0.0370–0.0738)	0.0579 (0.0394–0.0786)
Sierra Leone	1	0.92	0.57	0	0.0029	0.0061	2,617,968 (4,451,000–4,451,000)	406794	478281	2812586	929514	1078109	0.4074 (0.2168–0.6926)	0.4129 (0.2197–0.7021)
South Africa	0.1	0.86	0.005	0.0009	0.0091	0.0122	4,463 (5,356–5,356)	4487	6128	44392	4595979	5844033	0.0001 (0.0001–0.0001)	0.0001 (0.0001–0.0001)
South Sudan	1	0.49	0.319	0.0039	0.0197	0.0034	3,211,331 (5,412,000–5,412,000)	233230	273191	1505656	1362259	1553679	0.3652 (0.1992–0.6154)	0.3750 (0.2046–0.6320)
Togoc	1	0.83	0.311	0.0165	0.0158	0.0026a	1,894,656 (2,662,000–2,662,000)	289917	361033	2075058	980471	1135579	0.2700 (0.1835–0.3793)	0.2903 (0.1973–0.4079)
Uganda	1	0.91	0.715	0.0077	0.0199	0.0026a	12,982,097 (20,420,000–20,420,000)	2320941	2696810	14144213	6270244	7205884	0.3397 (0.2246–0.5344)	0.3435 (0.2271–0.5403)
United Republic of Tanzania	1	0.81	0.362	0.0074	0.0201	0.0034	7,178,459 (10,890,000–10,890,000)	580055	664197	3667203	7865958	8805462	0.1443 (0.0904–0.2190)	0.1477 (0.0925–0.2240)
Zambia	1	0.91	0.349	0.0041	0	0.0026a	3,435,936 (5,158,000–5,158,000)	314620	375522	2098027	2370013	2766913	0.2174 (0.1391–0.3264)	0.2223 (0.1423–0.3337)
Zimbabwe	0.79	0.86	0.01	0.008	0.024	0.0026b	1,152,901 (1,649,000–1,649,000)	25842	32079	188089	1648376	2228408	0.0961 (0.0577–0.1374)	0.0882 (0.0530–0.1262)
a Assigned the same CFR as WHO low-transmission countries if estimated total deaths divided by estimated total cases was less than 0.00256 (Benin, Cameroon, Congo, Democratic Republic of the Congo, Equatorial Guinea, Gabon, Ghana, Guinea, Malawi, Mali, Mozambique, Niger, Nigeria, Rwanda, Sao Tome and Principe, Togo, Uganda, Zambia).
b Low-transmission countries assigned a CFR of 0.256% according to WHO methodology (Botswana, Comoros, Eritrea, Eswatini, Ethiopia, Madagascar, Namibia, Zimbabwe).
c 13 Sahel countries (including Sudan) in which pediatric chemoprevention has been implemented.
