# Supplementary material for: Modeling of malaria vaccine effectiveness on disease burden and drug resistance in 42 African countries
Source: Commun Med (Lond). 2023 Oct 13;3:144. doi: 10.1038/s43856-023-00373-y (PMC10576074; doi:10.1038/s43856-023-00373-y)
Supplement: Supplementary file 4 — Supplementary Data 2 [file 43856_2023_373_MOESM4_ESM.xlsx]

## Sheet: Input Data
country	ISO3	coverage	malaria_prev	malaria_prev_min	malaria_prev_max	1_4est	5_9est	Allages_est	1_4prop_est	5_9prop_est	pop_total	pop_atrisk	at_risk	trr	dpc	tfr	CFR_malaria	year	1	Pop1_4	Pop5_9	VE1	VE2	VE3	tfr_increasing	pcr_increasing	Pop1
Central African Republic	CAF	0.42	1622774	831000	2900000	209600	239930	1.37033e+06	0.152955	0.175089	5457154	5457154	1	0.341	0	0.0145	0.00266216	2020	149.865	589805	699480			0.4			149.865
Central African Republic	CAF	0.42	1622774	831000	2900000	209600	239930	1.37033e+06	0.152955	0.175089	5457154	5457154	1	0.341	0	0.0145	0.00266216	2021	151.593	589805	699480	0.4	0.8	0.4	0.0145	0	151.593
Central African Republic	CAF	0.42	1622774	831000	2900000	209600	239930	1.37033e+06	0.152955	0.175089	5457154	5457154	1	0.341	0	0.0145	0.00266216	2022	154.592	589805	699480	0.4	0.6	0.4	0.101778	0.0888889	154.592
Central African Republic	CAF	0.42	1622774	831000	2900000	209600	239930	1.37033e+06	0.152955	0.175089	5457154	5457154	1	0.341	0	0.0145	0.00266216	2023	157.902	589805	699480	0.4	0.4	0.4	0.189056	0.177778	157.902
Central African Republic	CAF	0.42	1622774	831000	2900000	209600	239930	1.37033e+06	0.152955	0.175089	5457154	5457154	1	0.341	0	0.0145	0.00266216	2024	161.392	589805	699480	0.4	0.2	0.4	0.276333	0.266667	161.392
Central African Republic	CAF	0.42	1622774	831000	2900000	209600	239930	1.37033e+06	0.152955	0.175089	5457154	5457154	1	0.341	0	0.0145	0.00266216	2025	164.768	589805	699480	0	0	0.4	0.363611	0.355556	164.768
Central African Republic	CAF	0.42	1622774	831000	2900000	209600	239930	1.37033e+06	0.152955	0.175089	5457154	5457154	1	0.341	0	0.0145	0.00266216	2026	169.714	589805	699480	0	0	0.4	0.450889	0.444444	169.714
Central African Republic	CAF	0.42	1622774	831000	2900000	209600	239930	1.37033e+06	0.152955	0.175089	5457154	5457154	1	0.341	0	0.0145	0.00266216	2027	169.789	589805	699480	0	0	0.4	0.538167	0.533333	169.789
Central African Republic	CAF	0.42	1622774	831000	2900000	209600	239930	1.37033e+06	0.152955	0.175089	5457154	5457154	1	0.341	0	0.0145	0.00266216	2028	172.07	589805	699480	0	0	0.4	0.625444	0.622222	172.07
Central African Republic	CAF	0.42	1622774	831000	2900000	209600	239930	1.37033e+06	0.152955	0.175089	5457154	5457154	1	0.341	0	0.0145	0.00266216	2029	174.165	589805	699480	0	0	0.4	0.712722	0.711111	174.165
Central African Republic	CAF	0.42	1622774	831000	2900000	209600	239930	1.37033e+06	0.152955	0.175089	5457154	5457154	1	0.341	0	0.0145	0.00266216	2030	176.084	589805	699480	0	0	0.4	0.8	0.8	176.084
Angola	AGO	0.45	8268572	5484000	11960000	569597	695228	3.47109e+06	0.164098	0.200291	34503776	34503776	1	0.181	0.0062	0.03725	0.002885	2020	1185.59	4.67595e+06	5239058			0.4			1185.59
Angola	AGO	0.45	8268572	5484000	11960000	569597	695228	3.47109e+06	0.164098	0.200291	34503776	34503776	1	0.181	0.0062	0.03725	0.002885	2021	1208.52	4.67595e+06	5239058	0.4	0.8	0.4	0.03725	0.0062	1208.52
Angola	AGO	0.45	8268572	5484000	11960000	569597	695228	3.47109e+06	0.164098	0.200291	34503776	34503776	1	0.181	0.0062	0.03725	0.002885	2022	1244.32	4.67595e+06	5239058	0.4	0.6	0.4	0.122	0.0944	1244.32
Angola	AGO	0.45	8268572	5484000	11960000	569597	695228	3.47109e+06	0.164098	0.200291	34503776	34503776	1	0.181	0.0062	0.03725	0.002885	2023	1276.33	4.67595e+06	5239058	0.4	0.4	0.4	0.20675	0.1826	1276.33
Angola	AGO	0.45	8268572	5484000	11960000	569597	695228	3.47109e+06	0.164098	0.200291	34503776	34503776	1	0.181	0.0062	0.03725	0.002885	2024	1309.37	4.67595e+06	5239058	0.4	0.2	0.4	0.2915	0.2708	1309.37
Angola	AGO	0.45	8268572	5484000	11960000	569597	695228	3.47109e+06	0.164098	0.200291	34503776	34503776	1	0.181	0.0062	0.03725	0.002885	2025	1342.85	4.67595e+06	5239058	0	0	0.4	0.37625	0.359	1342.85
Angola	AGO	0.45	8268572	5484000	11960000	569597	695228	3.47109e+06	0.164098	0.200291	34503776	34503776	1	0.181	0.0062	0.03725	0.002885	2026	1381.84	4.67595e+06	5239058	0	0	0.4	0.461	0.4472	1381.84
Angola	AGO	0.45	8268572	5484000	11960000	569597	695228	3.47109e+06	0.164098	0.200291	34503776	34503776	1	0.181	0.0062	0.03725	0.002885	2027	1409.37	4.67595e+06	5239058	0	0	0.4	0.54575	0.5354	1409.37
Angola	AGO	0.45	8268572	5484000	11960000	569597	695228	3.47109e+06	0.164098	0.200291	34503776	34503776	1	0.181	0.0062	0.03725	0.002885	2028	1443.39	4.67595e+06	5239058	0	0	0.4	0.6305	0.6236	1443.39
Angola	AGO	0.45	8268572	5484000	11960000	569597	695228	3.47109e+06	0.164098	0.200291	34503776	34503776	1	0.181	0.0062	0.03725	0.002885	2029	1477.76	4.67595e+06	5239058	0	0	0.4	0.71525	0.7118	1477.76
Angola	AGO	0.45	8268572	5484000	11960000	569597	695228	3.47109e+06	0.164098	0.200291	34503776	34503776	1	0.181	0.0062	0.03725	0.002885	2030	1512.45	4.67595e+06	5239058	0	0	0.4	0.8	0.8	1512.45
Guinea	GIN	0.47	4196430	2549000	6522000	614122	722409	3.76806e+06	0.162981	0.191719	13531906	13531906	1	0.248	0.00142857	0.0217333	0.00256	2020	430.764	1693517	1901773			0.4			430.764
Guinea	GIN	0.47	4196430	2549000	6522000	614122	722409	3.76806e+06	0.162981	0.191719	13531906	13531906	1	0.248	0.00142857	0.0217333	0.00256	2021	440.516	1693517	1901773	0.4	0.8	0.4	0.0217333	0.00142857	440.516
Guinea	GIN	0.47	4196430	2549000	6522000	614122	722409	3.76806e+06	0.162981	0.191719	13531906	13531906	1	0.248	0.00142857	0.0217333	0.00256	2022	446.474	1693517	1901773	0.4	0.6	0.4	0.108207	0.0901587	446.474
Guinea	GIN	0.47	4196430	2549000	6522000	614122	722409	3.76806e+06	0.162981	0.191719	13531906	13531906	1	0.248	0.00142857	0.0217333	0.00256	2023	454.144	1693517	1901773	0.4	0.4	0.4	0.194681	0.178889	454.144
Guinea	GIN	0.47	4196430	2549000	6522000	614122	722409	3.76806e+06	0.162981	0.191719	13531906	13531906	1	0.248	0.00142857	0.0217333	0.00256	2024	461.687	1693517	1901773	0.4	0.2	0.4	0.281156	0.267619	461.687
Guinea	GIN	0.47	4196430	2549000	6522000	614122	722409	3.76806e+06	0.162981	0.191719	13531906	13531906	1	0.248	0.00142857	0.0217333	0.00256	2025	469.118	1693517	1901773	0	0	0.4	0.36763	0.356349	469.118
Guinea	GIN	0.47	4196430	2549000	6522000	614122	722409	3.76806e+06	0.162981	0.191719	13531906	13531906	1	0.248	0.00142857	0.0217333	0.00256	2026	477.263	1693517	1901773	0	0	0.4	0.454104	0.445079	477.263
Guinea	GIN	0.47	4196430	2549000	6522000	614122	722409	3.76806e+06	0.162981	0.191719	13531906	13531906	1	0.248	0.00142857	0.0217333	0.00256	2027	483.181	1693517	1901773	0	0	0.4	0.540578	0.53381	483.181
Guinea	GIN	0.47	4196430	2549000	6522000	614122	722409	3.76806e+06	0.162981	0.191719	13531906	13531906	1	0.248	0.00142857	0.0217333	0.00256	2028	489.967	1693517	1901773	0	0	0.4	0.627052	0.62254	489.967
Guinea	GIN	0.47	4196430	2549000	6522000	614122	722409	3.76806e+06	0.162981	0.191719	13531906	13531906	1	0.248	0.00142857	0.0217333	0.00256	2029	496.557	1693517	1901773	0	0	0.4	0.713526	0.71127	496.557
Guinea	GIN	0.47	4196430	2549000	6522000	614122	722409	3.76806e+06	0.162981	0.191719	13531906	13531906	1	0.248	0.00142857	0.0217333	0.00256	2030	502.933	1693517	1901773	0	0	0.4	0.8	0.8	502.933
South Sudan	SSD	0.49	3211331	1752000	5412000	233230	273191	1.50566e+06	0.154903	0.181443	10748272	10748272	1	0.319	0.00392337	0.0197201	0.00340629	2020	348.681	1362259	1.55368e+06			0.4			348.681
South Sudan	SSD	0.49	3211331	1752000	5412000	233230	273191	1.50566e+06	0.154903	0.181443	10748272	10748272	1	0.319	0.00392337	0.0197201	0.00340629	2021	351.647	1362259	1.55368e+06	0.4	0.8	0.4	0.0197201	0.00392337	351.647
South Sudan	SSD	0.49	3211331	1752000	5412000	233230	273191	1.50566e+06	0.154903	0.181443	10748272	10748272	1	0.319	0.00392337	0.0197201	0.00340629	2022	353.961	1362259	1.55368e+06	0.4	0.6	0.4	0.106418	0.0923763	353.961
South Sudan	SSD	0.49	3211331	1752000	5412000	233230	273191	1.50566e+06	0.154903	0.181443	10748272	10748272	1	0.319	0.00392337	0.0197201	0.00340629	2023	360.304	1362259	1.55368e+06	0.4	0.4	0.4	0.193116	0.180829	360.304
South Sudan	SSD	0.49	3211331	1752000	5412000	233230	273191	1.50566e+06	0.154903	0.181443	10748272	10748272	1	0.319	0.00392337	0.0197201	0.00340629	2024	367.045	1362259	1.55368e+06	0.4	0.2	0.4	0.279813	0.269282	367.045
South Sudan	SSD	0.49	3211331	1752000	5412000	233230	273191	1.50566e+06	0.154903	0.181443	10748272	10748272	1	0.319	0.00392337	0.0197201	0.00340629	2025	373.016	1362259	1.55368e+06	0	0	0.4	0.366511	0.357735	373.016
South Sudan	SSD	0.49	3211331	1752000	5412000	233230	273191	1.50566e+06	0.154903	0.181443	10748272	10748272	1	0.319	0.00392337	0.0197201	0.00340629	2026	379.428	1362259	1.55368e+06	0	0	0.4	0.453209	0.446188	379.428
South Sudan	SSD	0.49	3211331	1752000	5412000	233230	273191	1.50566e+06	0.154903	0.181443	10748272	10748272	1	0.319	0.00392337	0.0197201	0.00340629	2027	381.091	1362259	1.55368e+06	0	0	0.4	0.539907	0.534641	381.091
South Sudan	SSD	0.49	3211331	1752000	5412000	233230	273191	1.50566e+06	0.154903	0.181443	10748272	10748272	1	0.319	0.00392337	0.0197201	0.00340629	2028	384.493	1362259	1.55368e+06	0	0	0.4	0.626604	0.623094	384.493
South Sudan	SSD	0.49	3211331	1752000	5412000	233230	273191	1.50566e+06	0.154903	0.181443	10748272	10748272	1	0.319	0.00392337	0.0197201	0.00340629	2029	387.956	1362259	1.55368e+06	0	0	0.4	0.713302	0.711547	387.956
South Sudan	SSD	0.49	3211331	1752000	5412000	233230	273191	1.50566e+06	0.154903	0.181443	10748272	10748272	1	0.319	0.00392337	0.0197201	0.00340629	2030	391.77	1362259	1.55368e+06	0	0	0.4	0.8	0.8	391.77
Equatorial Guinea	GNQ	0.53	337892	190000	553000	59400.7	77801.3	463895	0.128048	0.167713	1634466	1634466	1	0.332	0	0.026375	0.00256	2020	41.002	161571	177522			0.4			41.002
Equatorial Guinea	GNQ	0.53	337892	190000	553000	59400.7	77801.3	463895	0.128048	0.167713	1634466	1634466	1	0.332	0	0.026375	0.00256	2021	41.955	161571	177522	0.4	0.8	0.4	0.026375	0	41.955
Equatorial Guinea	GNQ	0.53	337892	190000	553000	59400.7	77801.3	463895	0.128048	0.167713	1634466	1634466	1	0.332	0	0.026375	0.00256	2022	42.999	161571	177522	0.4	0.6	0.4	0.112333	0.0888889	42.999
Equatorial Guinea	GNQ	0.53	337892	190000	553000	59400.7	77801.3	463895	0.128048	0.167713	1634466	1634466	1	0.332	0	0.026375	0.00256	2023	43.958	161571	177522	0.4	0.4	0.4	0.198292	0.177778	43.958
Equatorial Guinea	GNQ	0.53	337892	190000	553000	59400.7	77801.3	463895	0.128048	0.167713	1634466	1634466	1	0.332	0	0.026375	0.00256	2024	44.871	161571	177522	0.4	0.2	0.4	0.28425	0.266667	44.871
Equatorial Guinea	GNQ	0.53	337892	190000	553000	59400.7	77801.3	463895	0.128048	0.167713	1634466	1634466	1	0.332	0	0.026375	0.00256	2025	45.726	161571	177522	0	0	0.4	0.370208	0.355556	45.726
Equatorial Guinea	GNQ	0.53	337892	190000	553000	59400.7	77801.3	463895	0.128048	0.167713	1634466	1634466	1	0.332	0	0.026375	0.00256	2026	46.559	161571	177522	0	0	0.4	0.456167	0.444444	46.559
Equatorial Guinea	GNQ	0.53	337892	190000	553000	59400.7	77801.3	463895	0.128048	0.167713	1634466	1634466	1	0.332	0	0.026375	0.00256	2027	47.417	161571	177522	0	0	0.4	0.542125	0.533333	47.417
Equatorial Guinea	GNQ	0.53	337892	190000	553000	59400.7	77801.3	463895	0.128048	0.167713	1634466	1634466	1	0.332	0	0.026375	0.00256	2028	48.172	161571	177522	0	0	0.4	0.628083	0.622222	48.172
Equatorial Guinea	GNQ	0.53	337892	190000	553000	59400.7	77801.3	463895	0.128048	0.167713	1634466	1634466	1	0.332	0	0.026375	0.00256	2029	48.866	161571	177522	0	0	0.4	0.714042	0.711111	48.866
Equatorial Guinea	GNQ	0.53	337892	190000	553000	59400.7	77801.3	463895	0.128048	0.167713	1634466	1634466	1	0.332	0	0.026375	0.00256	2030	49.501	161571	177522	0	0	0.4	0.8	0.8	49.501
Madagascar	MDG	0.55	3695590	2759000	4729000	231587	280595	1.53966e+06	0.150414	0.182245	28915652	28915652	1	0.101	0	0.00769231	0.00256	2020	843.286	3321929	3.72485e+06			0.4			843.286
Madagascar	MDG	0.55	3695590	2759000	4729000	231587	280595	1.53966e+06	0.150414	0.182245	28915652	28915652	1	0.101	0	0.00769231	0.00256	2021	865.217	3321929	3.72485e+06	0.4	0.8	0.4	0.00769231	0	865.217
Madagascar	MDG	0.55	3695590	2759000	4729000	231587	280595	1.53966e+06	0.150414	0.182245	28915652	28915652	1	0.101	0	0.00769231	0.00256	2022	876.093	3321929	3.72485e+06	0.4	0.6	0.4	0.0957265	0.0888889	876.093
Madagascar	MDG	0.55	3695590	2759000	4729000	231587	280595	1.53966e+06	0.150414	0.182245	28915652	28915652	1	0.101	0	0.00769231	0.00256	2023	891.638	3321929	3.72485e+06	0.4	0.4	0.4	0.183761	0.177778	891.638
Madagascar	MDG	0.55	3695590	2759000	4729000	231587	280595	1.53966e+06	0.150414	0.182245	28915652	28915652	1	0.101	0	0.00769231	0.00256	2024	906.738	3321929	3.72485e+06	0.4	0.2	0.4	0.271795	0.266667	906.738
Madagascar	MDG	0.55	3695590	2759000	4729000	231587	280595	1.53966e+06	0.150414	0.182245	28915652	28915652	1	0.101	0	0.00769231	0.00256	2025	921.537	3321929	3.72485e+06	0	0	0.4	0.359829	0.355556	921.537
Madagascar	MDG	0.55	3695590	2759000	4729000	231587	280595	1.53966e+06	0.150414	0.182245	28915652	28915652	1	0.101	0	0.00769231	0.00256	2026	936.156	3321929	3.72485e+06	0	0	0.4	0.447863	0.444444	936.156
Madagascar	MDG	0.55	3695590	2759000	4729000	231587	280595	1.53966e+06	0.150414	0.182245	28915652	28915652	1	0.101	0	0.00769231	0.00256	2027	950.828	3321929	3.72485e+06	0	0	0.4	0.535897	0.533333	950.828
Madagascar	MDG	0.55	3695590	2759000	4729000	231587	280595	1.53966e+06	0.150414	0.182245	28915652	28915652	1	0.101	0	0.00769231	0.00256	2028	964.833	3321929	3.72485e+06	0	0	0.4	0.623932	0.622222	964.833
Madagascar	MDG	0.55	3695590	2759000	4729000	231587	280595	1.53966e+06	0.150414	0.182245	28915652	28915652	1	0.101	0	0.00769231	0.00256	2029	978.218	3321929	3.72485e+06	0	0	0.4	0.711966	0.711111	978.218
Madagascar	MDG	0.55	3695590	2759000	4729000	231587	280595	1.53966e+06	0.150414	0.182245	28915652	28915652	1	0.101	0	0.00769231	0.00256	2030	990.891	3321929	3.72485e+06	0	0	0.4	0.8	0.8	990.891
Nigeria	NGA	0.56	64677959	46460000	87350000	6.19737e+06	7.50187e+06	4.11215e+07	0.150709	0.182432	213401328	213401328	1	0.435	0.0113333	0.0124762	0.00256	2020	6944.56	27265172	30585722			0.4			6944.56
Nigeria	NGA	0.56	64677959	46460000	87350000	6.19737e+06	7.50187e+06	4.11215e+07	0.150709	0.182432	213401328	213401328	1	0.435	0.0113333	0.0124762	0.00256	2021	7042.43	27265172	30585722	0.4	0.8	0.4	0.0124762	0.0113333	7042.43
Nigeria	NGA	0.56	64677959	46460000	87350000	6.19737e+06	7.50187e+06	4.11215e+07	0.150709	0.182432	213401328	213401328	1	0.435	0.0113333	0.0124762	0.00256	2022	7167.8	27265172	30585722	0.4	0.6	0.4	0.0999788	0.098963	7167.8
Nigeria	NGA	0.56	64677959	46460000	87350000	6.19737e+06	7.50187e+06	4.11215e+07	0.150709	0.182432	213401328	213401328	1	0.435	0.0113333	0.0124762	0.00256	2023	7286.88	27265172	30585722	0.4	0.4	0.4	0.187481	0.186593	7286.88
Nigeria	NGA	0.56	64677959	46460000	87350000	6.19737e+06	7.50187e+06	4.11215e+07	0.150709	0.182432	213401328	213401328	1	0.435	0.0113333	0.0124762	0.00256	2024	7409.48	27265172	30585722	0.4	0.2	0.4	0.274984	0.274222	7409.48
Nigeria	NGA	0.56	64677959	46460000	87350000	6.19737e+06	7.50187e+06	4.11215e+07	0.150709	0.182432	213401328	213401328	1	0.435	0.0113333	0.0124762	0.00256	2025	7534.17	27265172	30585722	0	0	0.4	0.362487	0.361852	7534.17
Nigeria	NGA	0.56	64677959	46460000	87350000	6.19737e+06	7.50187e+06	4.11215e+07	0.150709	0.182432	213401328	213401328	1	0.435	0.0113333	0.0124762	0.00256	2026	7674.89	27265172	30585722	0	0	0.4	0.449989	0.449481	7674.89
Nigeria	NGA	0.56	64677959	46460000	87350000	6.19737e+06	7.50187e+06	4.11215e+07	0.150709	0.182432	213401328	213401328	1	0.435	0.0113333	0.0124762	0.00256	2027	7776.69	27265172	30585722	0	0	0.4	0.537492	0.537111	7776.69
Nigeria	NGA	0.56	64677959	46460000	87350000	6.19737e+06	7.50187e+06	4.11215e+07	0.150709	0.182432	213401328	213401328	1	0.435	0.0113333	0.0124762	0.00256	2028	7901.51	27265172	30585722	0	0	0.4	0.624995	0.624741	7901.51
Nigeria	NGA	0.56	64677959	46460000	87350000	6.19737e+06	7.50187e+06	4.11215e+07	0.150709	0.182432	213401328	213401328	1	0.435	0.0113333	0.0124762	0.00256	2029	8027.61	27265172	30585722	0	0	0.4	0.712497	0.71237	8027.61
Nigeria	NGA	0.56	64677959	46460000	87350000	6.19737e+06	7.50187e+06	4.11215e+07	0.150709	0.182432	213401328	213401328	1	0.435	0.0113333	0.0124762	0.00256	2030	8154.31	27265172	30585722	0	0	0.4	0.8	0.8	8154.31
Chad	TCD	0.58	3351197	1870000	5676000	263987	287986	1.40172e+06	0.188331	0.205452	17179740	17007943	0.99	0.269	0	0.0045	0.00314051	2020	604.028	2359522	2583337			0.4			597.988
Chad	TCD	0.58	3351197	1870000	5676000	263987	287986	1.40172e+06	0.188331	0.205452	17179740	17007943	0.99	0.269	0	0.0045	0.00314051	2021	617.676	2359522	2583337	0.4	0.8	0.4	0.0045	0	611.499
Chad	TCD	0.58	3351197	1870000	5676000	263987	287986	1.40172e+06	0.188331	0.205452	17179740	17007943	0.99	0.269	0	0.0045	0.00314051	2022	627.409	2359522	2583337	0.4	0.6	0.4	0.0928889	0.0888889	621.135
Chad	TCD	0.58	3351197	1870000	5676000	263987	287986	1.40172e+06	0.188331	0.205452	17179740	17007943	0.99	0.269	0	0.0045	0.00314051	2023	639.254	2359522	2583337	0.4	0.4	0.4	0.181278	0.177778	632.861
Chad	TCD	0.58	3351197	1870000	5676000	263987	287986	1.40172e+06	0.188331	0.205452	17179740	17007943	0.99	0.269	0	0.0045	0.00314051	2024	651.025	2359522	2583337	0.4	0.2	0.4	0.269667	0.266667	644.515
Chad	TCD	0.58	3351197	1870000	5676000	263987	287986	1.40172e+06	0.188331	0.205452	17179740	17007943	0.99	0.269	0	0.0045	0.00314051	2025	662.623	2359522	2583337	0	0	0.4	0.358056	0.355556	655.997
Chad	TCD	0.58	3351197	1870000	5676000	263987	287986	1.40172e+06	0.188331	0.205452	17179740	17007943	0.99	0.269	0	0.0045	0.00314051	2026	675.594	2359522	2583337	0	0	0.4	0.446444	0.444444	668.838
Chad	TCD	0.58	3351197	1870000	5676000	263987	287986	1.40172e+06	0.188331	0.205452	17179740	17007943	0.99	0.269	0	0.0045	0.00314051	2027	684.219	2359522	2583337	0	0	0.4	0.534833	0.533333	677.377
Chad	TCD	0.58	3351197	1870000	5676000	263987	287986	1.40172e+06	0.188331	0.205452	17179740	17007943	0.99	0.269	0	0.0045	0.00314051	2028	694.897	2359522	2583337	0	0	0.4	0.623222	0.622222	687.948
Chad	TCD	0.58	3351197	1870000	5676000	263987	287986	1.40172e+06	0.188331	0.205452	17179740	17007943	0.99	0.269	0	0.0045	0.00314051	2029	705.496	2359522	2583337	0	0	0.4	0.711611	0.711111	698.441
Chad	TCD	0.58	3351197	1870000	5676000	263987	287986	1.40172e+06	0.188331	0.205452	17179740	17007943	0.99	0.269	0	0.0045	0.00314051	2030	716.015	2359522	2583337	0	0	0.4	0.8	0.8	708.855
Mozambique	MOZ	0.61	10007802	7209000	13430000	1.24357e+06	1.49327e+06	7.5156e+06	0.165465	0.19869	32077072	32077072	1	0.327	0.00183333	0.01525	0.00256	2020	1057.32	4.1651e+06	4.66421e+06			0.4			1057.32
Mozambique	MOZ	0.61	10007802	7209000	13430000	1.24357e+06	1.49327e+06	7.5156e+06	0.165465	0.19869	32077072	32077072	1	0.327	0.00183333	0.01525	0.00256	2021	1082.1	4.1651e+06	4.66421e+06	0.4	0.8	0.4	0.01525	0.00183333	1082.1
Mozambique	MOZ	0.61	10007802	7209000	13430000	1.24357e+06	1.49327e+06	7.5156e+06	0.165465	0.19869	32077072	32077072	1	0.327	0.00183333	0.01525	0.00256	2022	1103	4.1651e+06	4.66421e+06	0.4	0.6	0.4	0.102444	0.0905185	1103
Mozambique	MOZ	0.61	10007802	7209000	13430000	1.24357e+06	1.49327e+06	7.5156e+06	0.165465	0.19869	32077072	32077072	1	0.327	0.00183333	0.01525	0.00256	2023	1126.19	4.1651e+06	4.66421e+06	0.4	0.4	0.4	0.189639	0.179204	1126.19
Mozambique	MOZ	0.61	10007802	7209000	13430000	1.24357e+06	1.49327e+06	7.5156e+06	0.165465	0.19869	32077072	32077072	1	0.327	0.00183333	0.01525	0.00256	2024	1149.14	4.1651e+06	4.66421e+06	0.4	0.2	0.4	0.276833	0.267889	1149.14
Mozambique	MOZ	0.61	10007802	7209000	13430000	1.24357e+06	1.49327e+06	7.5156e+06	0.165465	0.19869	32077072	32077072	1	0.327	0.00183333	0.01525	0.00256	2025	1171.58	4.1651e+06	4.66421e+06	0	0	0.4	0.364028	0.356574	1171.58
Mozambique	MOZ	0.61	10007802	7209000	13430000	1.24357e+06	1.49327e+06	7.5156e+06	0.165465	0.19869	32077072	32077072	1	0.327	0.00183333	0.01525	0.00256	2026	1196.3	4.1651e+06	4.66421e+06	0	0	0.4	0.451222	0.445259	1196.3
Mozambique	MOZ	0.61	10007802	7209000	13430000	1.24357e+06	1.49327e+06	7.5156e+06	0.165465	0.19869	32077072	32077072	1	0.327	0.00183333	0.01525	0.00256	2027	1213.93	4.1651e+06	4.66421e+06	0	0	0.4	0.538417	0.533944	1213.93
Mozambique	MOZ	0.61	10007802	7209000	13430000	1.24357e+06	1.49327e+06	7.5156e+06	0.165465	0.19869	32077072	32077072	1	0.327	0.00183333	0.01525	0.00256	2028	1234.37	4.1651e+06	4.66421e+06	0	0	0.4	0.625611	0.62263	1234.37
Mozambique	MOZ	0.61	10007802	7209000	13430000	1.24357e+06	1.49327e+06	7.5156e+06	0.165465	0.19869	32077072	32077072	1	0.327	0.00183333	0.01525	0.00256	2029	1254.35	4.1651e+06	4.66421e+06	0	0	0.4	0.712806	0.711315	1254.35
Mozambique	MOZ	0.61	10007802	7209000	13430000	1.24357e+06	1.49327e+06	7.5156e+06	0.165465	0.19869	32077072	32077072	1	0.327	0.00183333	0.01525	0.00256	2030	1273.93	4.1651e+06	4.66421e+06	0	0	0.4	0.8	0.8	1273.93
Democratic Republic of the Congo	COD	0.65	29036471	22260000	37180000	3.29243e+06	3.9924e+06	2.174e+07	0.151446	0.183643	95894120	95894120	1	0.292	0.00246875	0.01225	0.00256	2020	3252.42	12755264	14049918			0.4			3252.42
Democratic Republic of the Congo	COD	0.65	29036471	22260000	37180000	3.29243e+06	3.9924e+06	2.174e+07	0.151446	0.183643	95894120	95894120	1	0.292	0.00246875	0.01225	0.00256	2021	3316.15	12755264	14049918	0.4	0.8	0.4	0.01225	0.00246875	3316.15
Democratic Republic of the Congo	COD	0.65	29036471	22260000	37180000	3.29243e+06	3.9924e+06	2.174e+07	0.151446	0.183643	95894120	95894120	1	0.292	0.00246875	0.01225	0.00256	2022	3381.73	12755264	14049918	0.4	0.6	0.4	0.0997778	0.0910833	3381.73
Democratic Republic of the Congo	COD	0.65	29036471	22260000	37180000	3.29243e+06	3.9924e+06	2.174e+07	0.151446	0.183643	95894120	95894120	1	0.292	0.00246875	0.01225	0.00256	2023	3447.61	12755264	14049918	0.4	0.4	0.4	0.187306	0.179698	3447.61
Democratic Republic of the Congo	COD	0.65	29036471	22260000	37180000	3.29243e+06	3.9924e+06	2.174e+07	0.151446	0.183643	95894120	95894120	1	0.292	0.00246875	0.01225	0.00256	2024	3514.61	12755264	14049918	0.4	0.2	0.4	0.274833	0.268313	3514.61
Democratic Republic of the Congo	COD	0.65	29036471	22260000	37180000	3.29243e+06	3.9924e+06	2.174e+07	0.151446	0.183643	95894120	95894120	1	0.292	0.00246875	0.01225	0.00256	2025	3582.68	12755264	14049918	0	0	0.4	0.362361	0.356927	3582.68
Democratic Republic of the Congo	COD	0.65	29036471	22260000	37180000	3.29243e+06	3.9924e+06	2.174e+07	0.151446	0.183643	95894120	95894120	1	0.292	0.00246875	0.01225	0.00256	2026	3658.51	12755264	14049918	0	0	0.4	0.449889	0.445542	3658.51
Democratic Republic of the Congo	COD	0.65	29036471	22260000	37180000	3.29243e+06	3.9924e+06	2.174e+07	0.151446	0.183643	95894120	95894120	1	0.292	0.00246875	0.01225	0.00256	2027	3717.66	12755264	14049918	0	0	0.4	0.537417	0.534156	3717.66
Democratic Republic of the Congo	COD	0.65	29036471	22260000	37180000	3.29243e+06	3.9924e+06	2.174e+07	0.151446	0.183643	95894120	95894120	1	0.292	0.00246875	0.01225	0.00256	2028	3786.91	12755264	14049918	0	0	0.4	0.624944	0.622771	3786.91
Democratic Republic of the Congo	COD	0.65	29036471	22260000	37180000	3.29243e+06	3.9924e+06	2.174e+07	0.151446	0.183643	95894120	95894120	1	0.292	0.00246875	0.01225	0.00256	2029	3856.92	12755264	14049918	0	0	0.4	0.712472	0.711385	3856.92
Democratic Republic of the Congo	COD	0.65	29036471	22260000	37180000	3.29243e+06	3.9924e+06	2.174e+07	0.151446	0.183643	95894120	95894120	1	0.292	0.00246875	0.01225	0.00256	2030	3927.29	12755264	14049918	0	0	0.4	0.8	0.8	3927.29
Ethiopia	ETH	0.65	4231328	2340000	6335000	746570	891388	4.4805e+06	0.166627	0.198949	120283024	81792456	0.68	0.077	0.0284167	0.0164783	0.00256	2020	3419.65	13521324	15530949			0.4			2325.36
Ethiopia	ETH	0.65	4231328	2340000	6335000	746570	891388	4.4805e+06	0.166627	0.198949	120283024	81792456	0.68	0.077	0.0284167	0.0164783	0.00256	2021	3467.35	13521324	15530949	0.4	0.8	0.4	0.0164783	0.0284167	2357.8
Ethiopia	ETH	0.65	4231328	2340000	6335000	746570	891388	4.4805e+06	0.166627	0.198949	120283024	81792456	0.68	0.077	0.0284167	0.0164783	0.00256	2022	3506.47	13521324	15530949	0.4	0.6	0.4	0.103536	0.114148	2384.4
Ethiopia	ETH	0.65	4231328	2340000	6335000	746570	891388	4.4805e+06	0.166627	0.198949	120283024	81792456	0.68	0.077	0.0284167	0.0164783	0.00256	2023	3546.15	13521324	15530949	0.4	0.4	0.4	0.190594	0.19988	2411.38
Ethiopia	ETH	0.65	4231328	2340000	6335000	746570	891388	4.4805e+06	0.166627	0.198949	120283024	81792456	0.68	0.077	0.0284167	0.0164783	0.00256	2024	3582.42	13521324	15530949	0.4	0.2	0.4	0.277652	0.285611	2436.04
Ethiopia	ETH	0.65	4231328	2340000	6335000	746570	891388	4.4805e+06	0.166627	0.198949	120283024	81792456	0.68	0.077	0.0284167	0.0164783	0.00256	2025	3614.82	13521324	15530949	0	0	0.4	0.36471	0.371343	2458.07
Ethiopia	ETH	0.65	4231328	2340000	6335000	746570	891388	4.4805e+06	0.166627	0.198949	120283024	81792456	0.68	0.077	0.0284167	0.0164783	0.00256	2026	3645	13521324	15530949	0	0	0.4	0.451768	0.457074	2478.6
Ethiopia	ETH	0.65	4231328	2340000	6335000	746570	891388	4.4805e+06	0.166627	0.198949	120283024	81792456	0.68	0.077	0.0284167	0.0164783	0.00256	2027	3667.96	13521324	15530949	0	0	0.4	0.538826	0.542806	2494.21
Ethiopia	ETH	0.65	4231328	2340000	6335000	746570	891388	4.4805e+06	0.166627	0.198949	120283024	81792456	0.68	0.077	0.0284167	0.0164783	0.00256	2028	3689.53	13521324	15530949	0	0	0.4	0.625884	0.628537	2508.88
Ethiopia	ETH	0.65	4231328	2340000	6335000	746570	891388	4.4805e+06	0.166627	0.198949	120283024	81792456	0.68	0.077	0.0284167	0.0164783	0.00256	2029	3708.64	13521324	15530949	0	0	0.4	0.712942	0.714269	2521.88
Ethiopia	ETH	0.65	4231328	2340000	6335000	746570	891388	4.4805e+06	0.166627	0.198949	120283024	81792456	0.68	0.077	0.0284167	0.0164783	0.00256	2030	3725.92	13521324	15530949	0	0	0.4	0.8	0.8	2533.63
Liberia	LBR	0.66	1810880	1070000	2861000	234825	300189	1.78759e+06	0.131364	0.16793	5193416	5193416	1	0.655	0.0124	0.0306	0.00256	2020	150.879	595505	687821			0.4			150.879
Liberia	LBR	0.66	1810880	1070000	2861000	234825	300189	1.78759e+06	0.131364	0.16793	5193416	5193416	1	0.655	0.0124	0.0306	0.00256	2021	153.396	595505	687821	0.4	0.8	0.4	0.0306	0.0124	153.396
Liberia	LBR	0.66	1810880	1070000	2861000	234825	300189	1.78759e+06	0.131364	0.16793	5193416	5193416	1	0.655	0.0124	0.0306	0.00256	2022	155.869	595505	687821	0.4	0.6	0.4	0.116089	0.0999111	155.869
Liberia	LBR	0.66	1810880	1070000	2861000	234825	300189	1.78759e+06	0.131364	0.16793	5193416	5193416	1	0.655	0.0124	0.0306	0.00256	2023	158.58	595505	687821	0.4	0.4	0.4	0.201578	0.187422	158.58
Liberia	LBR	0.66	1810880	1070000	2861000	234825	300189	1.78759e+06	0.131364	0.16793	5193416	5193416	1	0.655	0.0124	0.0306	0.00256	2024	161.281	595505	687821	0.4	0.2	0.4	0.287067	0.274933	161.281
Liberia	LBR	0.66	1810880	1070000	2861000	234825	300189	1.78759e+06	0.131364	0.16793	5193416	5193416	1	0.655	0.0124	0.0306	0.00256	2025	163.879	595505	687821	0	0	0.4	0.372556	0.362444	163.879
Liberia	LBR	0.66	1810880	1070000	2861000	234825	300189	1.78759e+06	0.131364	0.16793	5193416	5193416	1	0.655	0.0124	0.0306	0.00256	2026	167.113	595505	687821	0	0	0.4	0.458044	0.449956	167.113
Liberia	LBR	0.66	1810880	1070000	2861000	234825	300189	1.78759e+06	0.131364	0.16793	5193416	5193416	1	0.655	0.0124	0.0306	0.00256	2027	168.584	595505	687821	0	0	0.4	0.543533	0.537467	168.584
Liberia	LBR	0.66	1810880	1070000	2861000	234825	300189	1.78759e+06	0.131364	0.16793	5193416	5193416	1	0.655	0.0124	0.0306	0.00256	2028	170.818	595505	687821	0	0	0.4	0.629022	0.624978	170.818
Liberia	LBR	0.66	1810880	1070000	2861000	234825	300189	1.78759e+06	0.131364	0.16793	5193416	5193416	1	0.655	0.0124	0.0306	0.00256	2029	172.998	595505	687821	0	0	0.4	0.714511	0.712489	172.998
Liberia	LBR	0.66	1810880	1070000	2861000	234825	300189	1.78759e+06	0.131364	0.16793	5193416	5193416	1	0.655	0.0124	0.0306	0.00256	2030	175.146	595505	687821	0	0	0.4	0.8	0.8	175.146
Guinea-Bissau	GNB	0.67	174987	48000	474000	7742.68	8566.83	48869.9	0.158435	0.175299	2060721	2060721	1	0.28	0.00682613	0.025	0.00637202	2020	61.988	244867	282651			0.4			61.988
Guinea-Bissau	GNB	0.67	174987	48000	474000	7742.68	8566.83	48869.9	0.158435	0.175299	2060721	2060721	1	0.28	0.00682613	0.025	0.00637202	2021	62.476	244867	282651	0.4	0.8	0.4	0.025	0.00682613	62.476
Guinea-Bissau	GNB	0.67	174987	48000	474000	7742.68	8566.83	48869.9	0.158435	0.175299	2060721	2060721	1	0.28	0.00682613	0.025	0.00637202	2022	63.204	244867	282651	0.4	0.6	0.4	0.111111	0.0949566	63.204
Guinea-Bissau	GNB	0.67	174987	48000	474000	7742.68	8566.83	48869.9	0.158435	0.175299	2060721	2060721	1	0.28	0.00682613	0.025	0.00637202	2023	63.801	244867	282651	0.4	0.4	0.4	0.197222	0.183087	63.801
Guinea-Bissau	GNB	0.67	174987	48000	474000	7742.68	8566.83	48869.9	0.158435	0.175299	2060721	2060721	1	0.28	0.00682613	0.025	0.00637202	2024	64.406	244867	282651	0.4	0.2	0.4	0.283333	0.271217	64.406
Guinea-Bissau	GNB	0.67	174987	48000	474000	7742.68	8566.83	48869.9	0.158435	0.175299	2060721	2060721	1	0.28	0.00682613	0.025	0.00637202	2025	65.023	244867	282651	0	0	0.4	0.369444	0.359348	65.023
Guinea-Bissau	GNB	0.67	174987	48000	474000	7742.68	8566.83	48869.9	0.158435	0.175299	2060721	2060721	1	0.28	0.00682613	0.025	0.00637202	2026	65.691	244867	282651	0	0	0.4	0.455556	0.447478	65.691
Guinea-Bissau	GNB	0.67	174987	48000	474000	7742.68	8566.83	48869.9	0.158435	0.175299	2060721	2060721	1	0.28	0.00682613	0.025	0.00637202	2027	66.264	244867	282651	0	0	0.4	0.541667	0.535609	66.264
Guinea-Bissau	GNB	0.67	174987	48000	474000	7742.68	8566.83	48869.9	0.158435	0.175299	2060721	2060721	1	0.28	0.00682613	0.025	0.00637202	2028	66.911	244867	282651	0	0	0.4	0.627778	0.623739	66.911
Guinea-Bissau	GNB	0.67	174987	48000	474000	7742.68	8566.83	48869.9	0.158435	0.175299	2060721	2060721	1	0.28	0.00682613	0.025	0.00637202	2029	67.575	244867	282651	0	0	0.4	0.713889	0.71187	67.575
Guinea-Bissau	GNB	0.67	174987	48000	474000	7742.68	8566.83	48869.9	0.158435	0.175299	2060721	2060721	1	0.28	0.00682613	0.025	0.00637202	2030	68.249	244867	282651	0	0	0.4	0.8	0.8	68.249
Mauritania	MRT	0.68	139446	55000	250000	39883.8	53618.3	304371	0.131037	0.176161	4614974	4614974	1	0.197	0	0.018	0.00596377	2020	140.538	555470	633144			0.4			140.538
Mauritania	MRT	0.68	139446	55000	250000	39883.8	53618.3	304371	0.131037	0.176161	4614974	4614974	1	0.197	0	0.018	0.00596377	2021	142.28	555470	633144	0.4	0.8	0.4	0.018	0	142.28
Mauritania	MRT	0.68	139446	55000	250000	39883.8	53618.3	304371	0.131037	0.176161	4614974	4614974	1	0.197	0	0.018	0.00596377	2022	145.133	555470	633144	0.4	0.6	0.4	0.104889	0.0888889	145.133
Mauritania	MRT	0.68	139446	55000	250000	39883.8	53618.3	304371	0.131037	0.176161	4614974	4614974	1	0.197	0	0.018	0.00596377	2023	147.486	555470	633144	0.4	0.4	0.4	0.191778	0.177778	147.486
Mauritania	MRT	0.68	139446	55000	250000	39883.8	53618.3	304371	0.131037	0.176161	4614974	4614974	1	0.197	0	0.018	0.00596377	2024	149.838	555470	633144	0.4	0.2	0.4	0.278667	0.266667	149.838
Mauritania	MRT	0.68	139446	55000	250000	39883.8	53618.3	304371	0.131037	0.176161	4614974	4614974	1	0.197	0	0.018	0.00596377	2025	152.154	555470	633144	0	0	0.4	0.365556	0.355556	152.154
Mauritania	MRT	0.68	139446	55000	250000	39883.8	53618.3	304371	0.131037	0.176161	4614974	4614974	1	0.197	0	0.018	0.00596377	2026	154.765	555470	633144	0	0	0.4	0.452444	0.444444	154.765
Mauritania	MRT	0.68	139446	55000	250000	39883.8	53618.3	304371	0.131037	0.176161	4614974	4614974	1	0.197	0	0.018	0.00596377	2027	156.721	555470	633144	0	0	0.4	0.539333	0.533333	156.721
Mauritania	MRT	0.68	139446	55000	250000	39883.8	53618.3	304371	0.131037	0.176161	4614974	4614974	1	0.197	0	0.018	0.00596377	2028	158.986	555470	633144	0	0	0.4	0.626222	0.622222	158.986
Mauritania	MRT	0.68	139446	55000	250000	39883.8	53618.3	304371	0.131037	0.176161	4614974	4614974	1	0.197	0	0.018	0.00596377	2029	161.245	555470	633144	0	0	0.4	0.713111	0.711111	161.245
Mauritania	MRT	0.68	139446	55000	250000	39883.8	53618.3	304371	0.131037	0.176161	4614974	4614974	1	0.197	0	0.018	0.00596377	2030	163.503	555470	633144	0	0	0.4	0.8	0.8	163.503
Cameroon	CMR	0.69	6900814	4506000	10120000	840873	1.05327e+06	5.93721e+06	0.141628	0.177402	27198628	27198628	1	0.382	0.0108333	0.0447	0.00256	2020	838.393	3308312	3799263			0.4			838.393
Cameroon	CMR	0.69	6900814	4506000	10120000	840873	1.05327e+06	5.93721e+06	0.141628	0.177402	27198628	27198628	1	0.382	0.0108333	0.0447	0.00256	2021	849.631	3308312	3799263	0.4	0.8	0.4	0.0447	0.0108333	849.631
Cameroon	CMR	0.69	6900814	4506000	10120000	840873	1.05327e+06	5.93721e+06	0.141628	0.177402	27198628	27198628	1	0.382	0.0108333	0.0447	0.00256	2022	862.104	3308312	3799263	0.4	0.6	0.4	0.128622	0.0985185	862.104
Cameroon	CMR	0.69	6900814	4506000	10120000	840873	1.05327e+06	5.93721e+06	0.141628	0.177402	27198628	27198628	1	0.382	0.0108333	0.0447	0.00256	2023	874.514	3308312	3799263	0.4	0.4	0.4	0.212544	0.186204	874.514
Cameroon	CMR	0.69	6900814	4506000	10120000	840873	1.05327e+06	5.93721e+06	0.141628	0.177402	27198628	27198628	1	0.382	0.0108333	0.0447	0.00256	2024	887.202	3308312	3799263	0.4	0.2	0.4	0.296467	0.273889	887.202
Cameroon	CMR	0.69	6900814	4506000	10120000	840873	1.05327e+06	5.93721e+06	0.141628	0.177402	27198628	27198628	1	0.382	0.0108333	0.0447	0.00256	2025	900.063	3308312	3799263	0	0	0.4	0.380389	0.361574	900.063
Cameroon	CMR	0.69	6900814	4506000	10120000	840873	1.05327e+06	5.93721e+06	0.141628	0.177402	27198628	27198628	1	0.382	0.0108333	0.0447	0.00256	2026	915.055	3308312	3799263	0	0	0.4	0.464311	0.449259	915.055
Cameroon	CMR	0.69	6900814	4506000	10120000	840873	1.05327e+06	5.93721e+06	0.141628	0.177402	27198628	27198628	1	0.382	0.0108333	0.0447	0.00256	2027	925.631	3308312	3799263	0	0	0.4	0.548233	0.536944	925.631
Cameroon	CMR	0.69	6900814	4506000	10120000	840873	1.05327e+06	5.93721e+06	0.141628	0.177402	27198628	27198628	1	0.382	0.0108333	0.0447	0.00256	2028	938.644	3308312	3799263	0	0	0.4	0.632156	0.62463	938.644
Cameroon	CMR	0.69	6900814	4506000	10120000	840873	1.05327e+06	5.93721e+06	0.141628	0.177402	27198628	27198628	1	0.382	0.0108333	0.0447	0.00256	2029	951.583	3308312	3799263	0	0	0.4	0.716078	0.712315	951.583
Cameroon	CMR	0.69	6900814	4506000	10120000	840873	1.05327e+06	5.93721e+06	0.141628	0.177402	27198628	27198628	1	0.382	0.0108333	0.0447	0.00256	2030	964.326	3308312	3799263	0	0	0.4	0.8	0.8	964.326
Gabon	GAB	0.75	479563	259000	818000	37373.1	46369.4	317442	0.117732	0.146072	2341179	2341179	1	0.259	0	0.028	0.00256	2020	65.363	258252	288894			0.4			65.363
Gabon	GAB	0.75	479563	259000	818000	37373.1	46369.4	317442	0.117732	0.146072	2341179	2341179	1	0.259	0	0.028	0.00256	2021	65.902	258252	288894	0.4	0.8	0.4	0.028	0	65.902
Gabon	GAB	0.75	479563	259000	818000	37373.1	46369.4	317442	0.117732	0.146072	2341179	2341179	1	0.259	0	0.028	0.00256	2022	65.143	258252	288894	0.4	0.6	0.4	0.113778	0.0888889	65.143
Gabon	GAB	0.75	479563	259000	818000	37373.1	46369.4	317442	0.117732	0.146072	2341179	2341179	1	0.259	0	0.028	0.00256	2023	64.595	258252	288894	0.4	0.4	0.4	0.199556	0.177778	64.595
Gabon	GAB	0.75	479563	259000	818000	37373.1	46369.4	317442	0.117732	0.146072	2341179	2341179	1	0.259	0	0.028	0.00256	2024	64.05	258252	288894	0.4	0.2	0.4	0.285333	0.266667	64.05
Gabon	GAB	0.75	479563	259000	818000	37373.1	46369.4	317442	0.117732	0.146072	2341179	2341179	1	0.259	0	0.028	0.00256	2025	63.692	258252	288894	0	0	0.4	0.371111	0.355556	63.692
Gabon	GAB	0.75	479563	259000	818000	37373.1	46369.4	317442	0.117732	0.146072	2341179	2341179	1	0.259	0	0.028	0.00256	2026	62.446	258252	288894	0	0	0.4	0.456889	0.444444	62.446
Gabon	GAB	0.75	479563	259000	818000	37373.1	46369.4	317442	0.117732	0.146072	2341179	2341179	1	0.259	0	0.028	0.00256	2027	63.919	258252	288894	0	0	0.4	0.542667	0.533333	63.919
Gabon	GAB	0.75	479563	259000	818000	37373.1	46369.4	317442	0.117732	0.146072	2341179	2341179	1	0.259	0	0.028	0.00256	2028	64.273	258252	288894	0	0	0.4	0.628444	0.622222	64.273
Gabon	GAB	0.75	479563	259000	818000	37373.1	46369.4	317442	0.117732	0.146072	2341179	2341179	1	0.259	0	0.028	0.00256	2029	64.687	258252	288894	0	0	0.4	0.714222	0.711111	64.687
Gabon	GAB	0.75	479563	259000	818000	37373.1	46369.4	317442	0.117732	0.146072	2341179	2341179	1	0.259	0	0.028	0.00256	2030	65.085	258252	288894	0	0	0.4	0.8	0.8	65.085
Benin	BEN	0.76	4707522	3326000	6488000	677131	766374	4.02599e+06	0.16819	0.190356	12996895	12996895	1	0.175	0.0104	0.0111667	0.00256	2020	390.883	1536594	1.72569e+06			0.4			390.883
Benin	BEN	0.76	4707522	3326000	6488000	677131	766374	4.02599e+06	0.16819	0.190356	12996895	12996895	1	0.175	0.0104	0.0111667	0.00256	2021	398.16	1536594	1.72569e+06	0.4	0.8	0.4	0.0111667	0.0104	398.16
Benin	BEN	0.76	4707522	3326000	6488000	677131	766374	4.02599e+06	0.16819	0.190356	12996895	12996895	1	0.175	0.0104	0.0111667	0.00256	2022	405.321	1536594	1.72569e+06	0.4	0.6	0.4	0.0988148	0.0981333	405.321
Benin	BEN	0.76	4707522	3326000	6488000	677131	766374	4.02599e+06	0.16819	0.190356	12996895	12996895	1	0.175	0.0104	0.0111667	0.00256	2023	412.865	1536594	1.72569e+06	0.4	0.4	0.4	0.186463	0.185867	412.865
Benin	BEN	0.76	4707522	3326000	6488000	677131	766374	4.02599e+06	0.16819	0.190356	12996895	12996895	1	0.175	0.0104	0.0111667	0.00256	2024	420.513	1536594	1.72569e+06	0.4	0.2	0.4	0.274111	0.2736	420.513
Benin	BEN	0.76	4707522	3326000	6488000	677131	766374	4.02599e+06	0.16819	0.190356	12996895	12996895	1	0.175	0.0104	0.0111667	0.00256	2025	428.181	1536594	1.72569e+06	0	0	0.4	0.361759	0.361333	428.181
Benin	BEN	0.76	4707522	3326000	6488000	677131	766374	4.02599e+06	0.16819	0.190356	12996895	12996895	1	0.175	0.0104	0.0111667	0.00256	2026	436.981	1536594	1.72569e+06	0	0	0.4	0.449407	0.449067	436.981
Benin	BEN	0.76	4707522	3326000	6488000	677131	766374	4.02599e+06	0.16819	0.190356	12996895	12996895	1	0.175	0.0104	0.0111667	0.00256	2027	443.089	1536594	1.72569e+06	0	0	0.4	0.537056	0.5368	443.089
Benin	BEN	0.76	4707522	3326000	6488000	677131	766374	4.02599e+06	0.16819	0.190356	12996895	12996895	1	0.175	0.0104	0.0111667	0.00256	2028	450.599	1536594	1.72569e+06	0	0	0.4	0.624704	0.624533	450.599
Benin	BEN	0.76	4707522	3326000	6488000	677131	766374	4.02599e+06	0.16819	0.190356	12996895	12996895	1	0.175	0.0104	0.0111667	0.00256	2029	458.112	1536594	1.72569e+06	0	0	0.4	0.712352	0.712267	458.112
Benin	BEN	0.76	4707522	3326000	6488000	677131	766374	4.02599e+06	0.16819	0.190356	12996895	12996895	1	0.175	0.0104	0.0111667	0.00256	2030	465.609	1536594	1.72569e+06	0	0	0.4	0.8	0.8	465.609
C√¥te d'Ivoire	CIV	0.76	7571801	4087000	8000000	1.09003e+06	1.26758e+06	7.25625e+06	0.150219	0.174688	27478248	27478248	1	0.175	0	0.00717073	0.0028395	2020	847.914	3332841	3706066			0.4			847.914
C√¥te d'Ivoire	CIV	0.76	7571801	4087000	8000000	1.09003e+06	1.26758e+06	7.25625e+06	0.150219	0.174688	27478248	27478248	1	0.175	0	0.00717073	0.0028395	2021	865.648	3332841	3706066	0.4	0.8	0.4	0.00717073	0	865.648
C√¥te d'Ivoire	CIV	0.76	7571801	4087000	8000000	1.09003e+06	1.26758e+06	7.25625e+06	0.150219	0.174688	27478248	27478248	1	0.175	0	0.00717073	0.0028395	2022	878.629	3332841	3706066	0.4	0.6	0.4	0.0952629	0.0888889	878.629
C√¥te d'Ivoire	CIV	0.76	7571801	4087000	8000000	1.09003e+06	1.26758e+06	7.25625e+06	0.150219	0.174688	27478248	27478248	1	0.175	0	0.00717073	0.0028395	2023	893.686	3332841	3706066	0.4	0.4	0.4	0.183355	0.177778	893.686
C√¥te d'Ivoire	CIV	0.76	7571801	4087000	8000000	1.09003e+06	1.26758e+06	7.25625e+06	0.150219	0.174688	27478248	27478248	1	0.175	0	0.00717073	0.0028395	2024	908.721	3332841	3706066	0.4	0.2	0.4	0.271447	0.266667	908.721
C√¥te d'Ivoire	CIV	0.76	7571801	4087000	8000000	1.09003e+06	1.26758e+06	7.25625e+06	0.150219	0.174688	27478248	27478248	1	0.175	0	0.00717073	0.0028395	2025	923.841	3332841	3706066	0	0	0.4	0.359539	0.355556	923.841
C√¥te d'Ivoire	CIV	0.76	7571801	4087000	8000000	1.09003e+06	1.26758e+06	7.25625e+06	0.150219	0.174688	27478248	27478248	1	0.175	0	0.00717073	0.0028395	2026	938.56	3332841	3706066	0	0	0.4	0.447631	0.444444	938.56
C√¥te d'Ivoire	CIV	0.76	7571801	4087000	8000000	1.09003e+06	1.26758e+06	7.25625e+06	0.150219	0.174688	27478248	27478248	1	0.175	0	0.00717073	0.0028395	2027	954.032	3332841	3706066	0	0	0.4	0.535724	0.533333	954.032
C√¥te d'Ivoire	CIV	0.76	7571801	4087000	8000000	1.09003e+06	1.26758e+06	7.25625e+06	0.150219	0.174688	27478248	27478248	1	0.175	0	0.00717073	0.0028395	2028	969.131	3332841	3706066	0	0	0.4	0.623816	0.622222	969.131
C√¥te d'Ivoire	CIV	0.76	7571801	4087000	8000000	1.09003e+06	1.26758e+06	7.25625e+06	0.150219	0.174688	27478248	27478248	1	0.175	0	0.00717073	0.0028395	2029	984.03	3332841	3706066	0	0	0.4	0.711908	0.711111	984.03
C√¥te d'Ivoire	CIV	0.76	7571801	4087000	8000000	1.09003e+06	1.26758e+06	7.25625e+06	0.150219	0.174688	27478248	27478248	1	0.175	0	0.00717073	0.0028395	2030	998.599	3332841	3706066	0	0	0.4	0.8	0.8	998.599
Congo	COG	0.77	1176331	722000	1826000	128437	161465	965273	0.133057	0.167274	5835806	5835806	1	0.25	0.0053	0.0142	0.00256	2020	165.857	659652	782828			0.4			165.857
Congo	COG	0.77	1176331	722000	1826000	128437	161465	965273	0.133057	0.167274	5835806	5835806	1	0.25	0.0053	0.0142	0.00256	2021	166.764	659652	782828	0.4	0.8	0.4	0.0142	0.0053	166.764
Congo	COG	0.77	1176331	722000	1826000	128437	161465	965273	0.133057	0.167274	5835806	5835806	1	0.25	0.0053	0.0142	0.00256	2022	170.931	659652	782828	0.4	0.6	0.4	0.101511	0.0936	170.931
Congo	COG	0.77	1176331	722000	1826000	128437	161465	965273	0.133057	0.167274	5835806	5835806	1	0.25	0.0053	0.0142	0.00256	2023	173.966	659652	782828	0.4	0.4	0.4	0.188822	0.1819	173.966
Congo	COG	0.77	1176331	722000	1826000	128437	161465	965273	0.133057	0.167274	5835806	5835806	1	0.25	0.0053	0.0142	0.00256	2024	177.199	659652	782828	0.4	0.2	0.4	0.276133	0.2702	177.199
Congo	COG	0.77	1176331	722000	1826000	128437	161465	965273	0.133057	0.167274	5835806	5835806	1	0.25	0.0053	0.0142	0.00256	2025	180.516	659652	782828	0	0	0.4	0.363444	0.3585	180.516
Congo	COG	0.77	1176331	722000	1826000	128437	161465	965273	0.133057	0.167274	5835806	5835806	1	0.25	0.0053	0.0142	0.00256	2026	184.813	659652	782828	0	0	0.4	0.450756	0.4468	184.813
Congo	COG	0.77	1176331	722000	1826000	128437	161465	965273	0.133057	0.167274	5835806	5835806	1	0.25	0.0053	0.0142	0.00256	2027	187.207	659652	782828	0	0	0.4	0.538067	0.5351	187.207
Congo	COG	0.77	1176331	722000	1826000	128437	161465	965273	0.133057	0.167274	5835806	5835806	1	0.25	0.0053	0.0142	0.00256	2028	190.674	659652	782828	0	0	0.4	0.625378	0.6234	190.674
Congo	COG	0.77	1176331	722000	1826000	128437	161465	965273	0.133057	0.167274	5835806	5835806	1	0.25	0.0053	0.0142	0.00256	2029	194.197	659652	782828	0	0	0.4	0.712689	0.7117	194.197
Congo	COG	0.77	1176331	722000	1826000	128437	161465	965273	0.133057	0.167274	5835806	5835806	1	0.25	0.0053	0.0142	0.00256	2030	197.764	659652	782828	0	0	0.4	0.8	0.8	197.764
Eswatini	SWZ	0.77	233	186.4	279.6	59.6363	97.5002	664.392	0.0897607	0.146751	1192271	333836	0.28	0.017	0.00462686	0.016273	0.00256	2020	29.086	114988	141441			0.4			8.14408
Eswatini	SWZ	0.77	233	186.4	279.6	59.6363	97.5002	664.392	0.0897607	0.146751	1192271	333836	0.28	0.017	0.00462686	0.016273	0.00256	2021	29.61	114988	141441	0.4	0.8	0.4	0.016273	0.00462686	8.2908
Eswatini	SWZ	0.77	233	186.4	279.6	59.6363	97.5002	664.392	0.0897607	0.146751	1192271	333836	0.28	0.017	0.00462686	0.016273	0.00256	2022	28.426	114988	141441	0.4	0.6	0.4	0.103354	0.0930016	7.95928
Eswatini	SWZ	0.77	233	186.4	279.6	59.6363	97.5002	664.392	0.0897607	0.146751	1192271	333836	0.28	0.017	0.00462686	0.016273	0.00256	2023	27.989	114988	141441	0.4	0.4	0.4	0.190435	0.181376	7.83692
Eswatini	SWZ	0.77	233	186.4	279.6	59.6363	97.5002	664.392	0.0897607	0.146751	1192271	333836	0.28	0.017	0.00462686	0.016273	0.00256	2024	27.614	114988	141441	0.4	0.2	0.4	0.277515	0.269751	7.73192
Eswatini	SWZ	0.77	233	186.4	279.6	59.6363	97.5002	664.392	0.0897607	0.146751	1192271	333836	0.28	0.017	0.00462686	0.016273	0.00256	2025	27.386	114988	141441	0	0	0.4	0.364596	0.358126	7.66808
Eswatini	SWZ	0.77	233	186.4	279.6	59.6363	97.5002	664.392	0.0897607	0.146751	1192271	333836	0.28	0.017	0.00462686	0.016273	0.00256	2026	27.043	114988	141441	0	0	0.4	0.451677	0.446501	7.57204
Eswatini	SWZ	0.77	233	186.4	279.6	59.6363	97.5002	664.392	0.0897607	0.146751	1192271	333836	0.28	0.017	0.00462686	0.016273	0.00256	2027	27.371	114988	141441	0	0	0.4	0.538758	0.534876	7.66388
Eswatini	SWZ	0.77	233	186.4	279.6	59.6363	97.5002	664.392	0.0897607	0.146751	1192271	333836	0.28	0.017	0.00462686	0.016273	0.00256	2028	27.547	114988	141441	0	0	0.4	0.625838	0.62325	7.71316
Eswatini	SWZ	0.77	233	186.4	279.6	59.6363	97.5002	664.392	0.0897607	0.146751	1192271	333836	0.28	0.017	0.00462686	0.016273	0.00256	2029	27.797	114988	141441	0	0	0.4	0.712919	0.711625	7.78316
Eswatini	SWZ	0.77	233	186.4	279.6	59.6363	97.5002	664.392	0.0897607	0.146751	1192271	333836	0.28	0.017	0.00462686	0.016273	0.00256	2030	28.083	114988	141441	0	0	0.4	0.8	0.8	7.86324
Mali	MLI	0.77	7238665	5124000	10280000	445842	491052	2.56045e+06	0.174126	0.191783	21904984	21904984	1	0.187	0.00146667	0.00856667	0.00256	2020	741.353	2904363	3223724			0.4			741.353
Mali	MLI	0.77	7238665	5124000	10280000	445842	491052	2.56045e+06	0.174126	0.191783	21904984	21904984	1	0.187	0.00146667	0.00856667	0.00256	2021	758.609	2904363	3223724	0.4	0.8	0.4	0.00856667	0.00146667	758.609
Mali	MLI	0.77	7238665	5124000	10280000	445842	491052	2.56045e+06	0.174126	0.191783	21904984	21904984	1	0.187	0.00146667	0.00856667	0.00256	2022	771.554	2904363	3223724	0.4	0.6	0.4	0.0965037	0.0901926	771.554
Mali	MLI	0.77	7238665	5124000	10280000	445842	491052	2.56045e+06	0.174126	0.191783	21904984	21904984	1	0.187	0.00146667	0.00856667	0.00256	2023	787.512	2904363	3223724	0.4	0.4	0.4	0.184441	0.178919	787.512
Mali	MLI	0.77	7238665	5124000	10280000	445842	491052	2.56045e+06	0.174126	0.191783	21904984	21904984	1	0.187	0.00146667	0.00856667	0.00256	2024	804.007	2904363	3223724	0.4	0.2	0.4	0.272378	0.267644	804.007
Mali	MLI	0.77	7238665	5124000	10280000	445842	491052	2.56045e+06	0.174126	0.191783	21904984	21904984	1	0.187	0.00146667	0.00856667	0.00256	2025	820.979	2904363	3223724	0	0	0.4	0.360315	0.35637	820.979
Mali	MLI	0.77	7238665	5124000	10280000	445842	491052	2.56045e+06	0.174126	0.191783	21904984	21904984	1	0.187	0.00146667	0.00856667	0.00256	2026	840.839	2904363	3223724	0	0	0.4	0.448252	0.445096	840.839
Mali	MLI	0.77	7238665	5124000	10280000	445842	491052	2.56045e+06	0.174126	0.191783	21904984	21904984	1	0.187	0.00146667	0.00856667	0.00256	2027	854.711	2904363	3223724	0	0	0.4	0.536189	0.533822	854.711
Mali	MLI	0.77	7238665	5124000	10280000	445842	491052	2.56045e+06	0.174126	0.191783	21904984	21904984	1	0.187	0.00146667	0.00856667	0.00256	2028	872.029	2904363	3223724	0	0	0.4	0.624126	0.622548	872.029
Mali	MLI	0.77	7238665	5124000	10280000	445842	491052	2.56045e+06	0.174126	0.191783	21904984	21904984	1	0.187	0.00146667	0.00856667	0.00256	2029	889.144	2904363	3223724	0	0	0.4	0.712063	0.711274	889.144
Mali	MLI	0.77	7238665	5124000	10280000	445842	491052	2.56045e+06	0.174126	0.191783	21904984	21904984	1	0.187	0.00146667	0.00856667	0.00256	2030	905.772	2904363	3223724	0	0	0.4	0.8	0.8	905.772
United Republic of Tanzania	TZA	0.81	7178459	4495000	10890000	580055	664197	3.6672e+06	0.158174	0.181118	63588336	63588336	1	0.362	0.00737931	0.0200645	0.00344267	2020	1997.82	7865958	8805462			0.4			1997.82
United Republic of Tanzania	TZA	0.81	7178459	4495000	10890000	580055	664197	3.6672e+06	0.158174	0.181118	63588336	63588336	1	0.362	0.00737931	0.0200645	0.00344267	2021	2047.75	7865958	8805462	0.4	0.8	0.4	0.0200645	0.00737931	2047.75
United Republic of Tanzania	TZA	0.81	7178459	4495000	10890000	580055	664197	3.6672e+06	0.158174	0.181118	63588336	63588336	1	0.362	0.00737931	0.0200645	0.00344267	2022	2083.55	7865958	8805462	0.4	0.6	0.4	0.106724	0.0954483	2083.55
United Republic of Tanzania	TZA	0.81	7178459	4495000	10890000	580055	664197	3.6672e+06	0.158174	0.181118	63588336	63588336	1	0.362	0.00737931	0.0200645	0.00344267	2023	2127.21	7865958	8805462	0.4	0.4	0.4	0.193384	0.183517	2127.21
United Republic of Tanzania	TZA	0.81	7178459	4495000	10890000	580055	664197	3.6672e+06	0.158174	0.181118	63588336	63588336	1	0.362	0.00737931	0.0200645	0.00344267	2024	2171.76	7865958	8805462	0.4	0.2	0.4	0.280043	0.271586	2171.76
United Republic of Tanzania	TZA	0.81	7178459	4495000	10890000	580055	664197	3.6672e+06	0.158174	0.181118	63588336	63588336	1	0.362	0.00737931	0.0200645	0.00344267	2025	2217.46	7865958	8805462	0	0	0.4	0.366703	0.359655	2217.46
United Republic of Tanzania	TZA	0.81	7178459	4495000	10890000	580055	664197	3.6672e+06	0.158174	0.181118	63588336	63588336	1	0.362	0.00737931	0.0200645	0.00344267	2026	2267.05	7865958	8805462	0	0	0.4	0.453362	0.447724	2267.05
United Republic of Tanzania	TZA	0.81	7178459	4495000	10890000	580055	664197	3.6672e+06	0.158174	0.181118	63588336	63588336	1	0.362	0.00737931	0.0200645	0.00344267	2027	2312.28	7865958	8805462	0	0	0.4	0.540022	0.535793	2312.28
United Republic of Tanzania	TZA	0.81	7178459	4495000	10890000	580055	664197	3.6672e+06	0.158174	0.181118	63588336	63588336	1	0.362	0.00737931	0.0200645	0.00344267	2028	2360.96	7865958	8805462	0	0	0.4	0.626681	0.623862	2360.96
United Republic of Tanzania	TZA	0.81	7178459	4495000	10890000	580055	664197	3.6672e+06	0.158174	0.181118	63588336	63588336	1	0.362	0.00737931	0.0200645	0.00344267	2029	2410.02	7865958	8805462	0	0	0.4	0.713341	0.711931	2410.02
United Republic of Tanzania	TZA	0.81	7178459	4495000	10890000	580055	664197	3.6672e+06	0.158174	0.181118	63588336	63588336	1	0.362	0.00737931	0.0200645	0.00344267	2030	2459.14	7865958	8805462	0	0	0.4	0.8	0.8	2459.14
Gambia	GMB	0.82	210897	148000	301000	8057.06	9879.13	57468.2	0.1402	0.171906	2639916	2639916	1	0.067	0.0232308	0.0168462	0.00566177	2020	84.176	329955	362604			0.4			84.176
Gambia	GMB	0.82	210897	148000	301000	8057.06	9879.13	57468.2	0.1402	0.171906	2639916	2639916	1	0.067	0.0232308	0.0168462	0.00566177	2021	85.773	329955	362604	0.4	0.8	0.4	0.0168462	0.0232308	85.773
Gambia	GMB	0.82	210897	148000	301000	8057.06	9879.13	57468.2	0.1402	0.171906	2639916	2639916	1	0.067	0.0232308	0.0168462	0.00566177	2022	87.106	329955	362604	0.4	0.6	0.4	0.103863	0.109538	87.106
Gambia	GMB	0.82	210897	148000	301000	8057.06	9879.13	57468.2	0.1402	0.171906	2639916	2639916	1	0.067	0.0232308	0.0168462	0.00566177	2023	88.511	329955	362604	0.4	0.4	0.4	0.19088	0.195846	88.511
Gambia	GMB	0.82	210897	148000	301000	8057.06	9879.13	57468.2	0.1402	0.171906	2639916	2639916	1	0.067	0.0232308	0.0168462	0.00566177	2024	89.891	329955	362604	0.4	0.2	0.4	0.277897	0.282154	89.891
Gambia	GMB	0.82	210897	148000	301000	8057.06	9879.13	57468.2	0.1402	0.171906	2639916	2639916	1	0.067	0.0232308	0.0168462	0.00566177	2025	91.258	329955	362604	0	0	0.4	0.364915	0.368462	91.258
Gambia	GMB	0.82	210897	148000	301000	8057.06	9879.13	57468.2	0.1402	0.171906	2639916	2639916	1	0.067	0.0232308	0.0168462	0.00566177	2026	92.584	329955	362604	0	0	0.4	0.451932	0.454769	92.584
Gambia	GMB	0.82	210897	148000	301000	8057.06	9879.13	57468.2	0.1402	0.171906	2639916	2639916	1	0.067	0.0232308	0.0168462	0.00566177	2027	93.847	329955	362604	0	0	0.4	0.538949	0.541077	93.847
Gambia	GMB	0.82	210897	148000	301000	8057.06	9879.13	57468.2	0.1402	0.171906	2639916	2639916	1	0.067	0.0232308	0.0168462	0.00566177	2028	95.118	329955	362604	0	0	0.4	0.625966	0.627385	95.118
Gambia	GMB	0.82	210897	148000	301000	8057.06	9879.13	57468.2	0.1402	0.171906	2639916	2639916	1	0.067	0.0232308	0.0168462	0.00566177	2029	96.359	329955	362604	0	0	0.4	0.712983	0.713692	96.359
Gambia	GMB	0.82	210897	148000	301000	8057.06	9879.13	57468.2	0.1402	0.171906	2639916	2639916	1	0.067	0.0232308	0.0168462	0.00566177	2030	97.56	329955	362604	0	0	0.4	0.8	0.8	97.56
Niger	NER	0.82	7845520	3807000	14670000	1.11556e+06	1.20811e+06	5.79552e+06	0.192486	0.208455	25252722	25252722	1	0.192	0	0.0212	0.00256	2020	992.274	3879464	4114589			0.4			992.274
Niger	NER	0.82	7845520	3807000	14670000	1.11556e+06	1.20811e+06	5.79552e+06	0.192486	0.208455	25252722	25252722	1	0.192	0	0.0212	0.00256	2021	1023.41	3879464	4114589	0.4	0.8	0.4	0.0212	0	1023.41
Niger	NER	0.82	7845520	3807000	14670000	1.11556e+06	1.20811e+06	5.79552e+06	0.192486	0.208455	25252722	25252722	1	0.192	0	0.0212	0.00256	2022	1054.47	3879464	4114589	0.4	0.6	0.4	0.107733	0.0888889	1054.47
Niger	NER	0.82	7845520	3807000	14670000	1.11556e+06	1.20811e+06	5.79552e+06	0.192486	0.208455	25252722	25252722	1	0.192	0	0.0212	0.00256	2023	1087.07	3879464	4114589	0.4	0.4	0.4	0.194267	0.177778	1087.07
Niger	NER	0.82	7845520	3807000	14670000	1.11556e+06	1.20811e+06	5.79552e+06	0.192486	0.208455	25252722	25252722	1	0.192	0	0.0212	0.00256	2024	1120.52	3879464	4114589	0.4	0.2	0.4	0.2808	0.266667	1120.52
Niger	NER	0.82	7845520	3807000	14670000	1.11556e+06	1.20811e+06	5.79552e+06	0.192486	0.208455	25252722	25252722	1	0.192	0	0.0212	0.00256	2025	1154.68	3879464	4114589	0	0	0.4	0.367333	0.355556	1154.68
Niger	NER	0.82	7845520	3807000	14670000	1.11556e+06	1.20811e+06	5.79552e+06	0.192486	0.208455	25252722	25252722	1	0.192	0	0.0212	0.00256	2026	1191.94	3879464	4114589	0	0	0.4	0.453867	0.444444	1191.94
Niger	NER	0.82	7845520	3807000	14670000	1.11556e+06	1.20811e+06	5.79552e+06	0.192486	0.208455	25252722	25252722	1	0.192	0	0.0212	0.00256	2027	1223.16	3879464	4114589	0	0	0.4	0.5404	0.533333	1223.16
Niger	NER	0.82	7845520	3807000	14670000	1.11556e+06	1.20811e+06	5.79552e+06	0.192486	0.208455	25252722	25252722	1	0.192	0	0.0212	0.00256	2028	1258.44	3879464	4114589	0	0	0.4	0.626933	0.622222	1258.44
Niger	NER	0.82	7845520	3807000	14670000	1.11556e+06	1.20811e+06	5.79552e+06	0.192486	0.208455	25252722	25252722	1	0.192	0	0.0212	0.00256	2029	1294.22	3879464	4114589	0	0	0.4	0.713467	0.711111	1294.22
Niger	NER	0.82	7845520	3807000	14670000	1.11556e+06	1.20811e+06	5.79552e+06	0.192486	0.208455	25252722	25252722	1	0.192	0	0.0212	0.00256	2030	1330.39	3879464	4114589	0	0	0.4	0.8	0.8	1330.39
Togo	TGO	0.83	1894656	1288000	2662000	289917	361033	2.07506e+06	0.139715	0.173987	8644829	8644829	1	0.311	0.0165	0.0158333	0.00256	2020	248.396	980471	1135579			0.4			248.396
Togo	TGO	0.83	1894656	1288000	2662000	289917	361033	2.07506e+06	0.139715	0.173987	8644829	8644829	1	0.311	0.0165	0.0158333	0.00256	2021	252.194	980471	1135579	0.4	0.8	0.4	0.0158333	0.0165	252.194
Togo	TGO	0.83	1894656	1288000	2662000	289917	361033	2.07506e+06	0.139715	0.173987	8644829	8644829	1	0.311	0.0165	0.0158333	0.00256	2022	255.699	980471	1135579	0.4	0.6	0.4	0.102963	0.103556	255.699
Togo	TGO	0.83	1894656	1288000	2662000	289917	361033	2.07506e+06	0.139715	0.173987	8644829	8644829	1	0.311	0.0165	0.0158333	0.00256	2023	259.683	980471	1135579	0.4	0.4	0.4	0.190093	0.190611	259.683
Togo	TGO	0.83	1894656	1288000	2662000	289917	361033	2.07506e+06	0.139715	0.173987	8644829	8644829	1	0.311	0.0165	0.0158333	0.00256	2024	263.821	980471	1135579	0.4	0.2	0.4	0.277222	0.277667	263.821
Togo	TGO	0.83	1894656	1288000	2662000	289917	361033	2.07506e+06	0.139715	0.173987	8644829	8644829	1	0.311	0.0165	0.0158333	0.00256	2025	268.063	980471	1135579	0	0	0.4	0.364352	0.364722	268.063
Togo	TGO	0.83	1894656	1288000	2662000	289917	361033	2.07506e+06	0.139715	0.173987	8644829	8644829	1	0.311	0.0165	0.0158333	0.00256	2026	273.204	980471	1135579	0	0	0.4	0.451481	0.451778	273.204
Togo	TGO	0.83	1894656	1288000	2662000	289917	361033	2.07506e+06	0.139715	0.173987	8644829	8644829	1	0.311	0.0165	0.0158333	0.00256	2027	276.657	980471	1135579	0	0	0.4	0.538611	0.538833	276.657
Togo	TGO	0.83	1894656	1288000	2662000	289917	361033	2.07506e+06	0.139715	0.173987	8644829	8644829	1	0.311	0.0165	0.0158333	0.00256	2028	281.057	980471	1135579	0	0	0.4	0.625741	0.625889	281.057
Togo	TGO	0.83	1894656	1288000	2662000	289917	361033	2.07506e+06	0.139715	0.173987	8644829	8644829	1	0.311	0.0165	0.0158333	0.00256	2029	285.439	980471	1135579	0	0	0.4	0.71287	0.712944	285.439
Togo	TGO	0.83	1894656	1288000	2662000	289917	361033	2.07506e+06	0.139715	0.173987	8644829	8644829	1	0.311	0.0165	0.0158333	0.00256	2030	289.747	980471	1135579	0	0	0.4	0.8	0.8	289.747
Comoros	COM	0.85	4546	3636.8	5455.2	2141.95	2774.16	19271.6	0.111146	0.143951	821625	821625	1	0.267	0.0147273	0.00418182	0.00256	2020	25	98952	115969			0.4			25
Comoros	COM	0.85	4546	3636.8	5455.2	2141.95	2774.16	19271.6	0.111146	0.143951	821625	821625	1	0.267	0.0147273	0.00418182	0.00256	2021	25.1	98952	115969	0.4	0.8	0.4	0.00418182	0.0147273	25.1
Comoros	COM	0.85	4546	3636.8	5455.2	2141.95	2774.16	19271.6	0.111146	0.143951	821625	821625	1	0.267	0.0147273	0.00418182	0.00256	2022	25.442	98952	115969	0.4	0.6	0.4	0.0926061	0.10198	25.442
Comoros	COM	0.85	4546	3636.8	5455.2	2141.95	2774.16	19271.6	0.111146	0.143951	821625	821625	1	0.267	0.0147273	0.00418182	0.00256	2023	25.682	98952	115969	0.4	0.4	0.4	0.18103	0.189232	25.682
Comoros	COM	0.85	4546	3636.8	5455.2	2141.95	2774.16	19271.6	0.111146	0.143951	821625	821625	1	0.267	0.0147273	0.00418182	0.00256	2024	25.923	98952	115969	0.4	0.2	0.4	0.269455	0.276485	25.923
Comoros	COM	0.85	4546	3636.8	5455.2	2141.95	2774.16	19271.6	0.111146	0.143951	821625	821625	1	0.267	0.0147273	0.00418182	0.00256	2025	26.156	98952	115969	0	0	0.4	0.357879	0.363737	26.156
Comoros	COM	0.85	4546	3636.8	5455.2	2141.95	2774.16	19271.6	0.111146	0.143951	821625	821625	1	0.267	0.0147273	0.00418182	0.00256	2026	26.446	98952	115969	0	0	0.4	0.446303	0.45099	26.446
Comoros	COM	0.85	4546	3636.8	5455.2	2141.95	2774.16	19271.6	0.111146	0.143951	821625	821625	1	0.267	0.0147273	0.00418182	0.00256	2027	26.582	98952	115969	0	0	0.4	0.534727	0.538242	26.582
Comoros	COM	0.85	4546	3636.8	5455.2	2141.95	2774.16	19271.6	0.111146	0.143951	821625	821625	1	0.267	0.0147273	0.00418182	0.00256	2028	26.793	98952	115969	0	0	0.4	0.623152	0.625495	26.793
Comoros	COM	0.85	4546	3636.8	5455.2	2141.95	2774.16	19271.6	0.111146	0.143951	821625	821625	1	0.267	0.0147273	0.00418182	0.00256	2029	27.009	98952	115969	0	0	0.4	0.711576	0.712747	27.009
Comoros	COM	0.85	4546	3636.8	5455.2	2141.95	2774.16	19271.6	0.111146	0.143951	821625	821625	1	0.267	0.0147273	0.00418182	0.00256	2030	27.232	98952	115969	0	0	0.4	0.8	0.8	27.232
Senegal	SEN	0.85	836014	568000	1134000	50104.3	62661.7	366445	0.136731	0.170999	16876720	16876720	1	0.047	0.000478261	0.00452174	0.00441576	2020	528.234	2100361	2467606			0.4			528.234
Senegal	SEN	0.85	836014	568000	1134000	50104.3	62661.7	366445	0.136731	0.170999	16876720	16876720	1	0.047	0.000478261	0.00452174	0.00441576	2021	530.366	2100361	2467606	0.4	0.8	0.4	0.00452174	0.000478261	530.366
Senegal	SEN	0.85	836014	568000	1134000	50104.3	62661.7	366445	0.136731	0.170999	16876720	16876720	1	0.047	0.000478261	0.00452174	0.00441576	2022	543.278	2100361	2467606	0.4	0.6	0.4	0.0929082	0.089314	543.278
Senegal	SEN	0.85	836014	568000	1134000	50104.3	62661.7	366445	0.136731	0.170999	16876720	16876720	1	0.047	0.000478261	0.00452174	0.00441576	2023	551.733	2100361	2467606	0.4	0.4	0.4	0.181295	0.17815	551.733
Senegal	SEN	0.85	836014	568000	1134000	50104.3	62661.7	366445	0.136731	0.170999	16876720	16876720	1	0.047	0.000478261	0.00452174	0.00441576	2024	560.409	2100361	2467606	0.4	0.2	0.4	0.269681	0.266986	560.409
Senegal	SEN	0.85	836014	568000	1134000	50104.3	62661.7	366445	0.136731	0.170999	16876720	16876720	1	0.047	0.000478261	0.00452174	0.00441576	2025	568.979	2100361	2467606	0	0	0.4	0.358068	0.355821	568.979
Senegal	SEN	0.85	836014	568000	1134000	50104.3	62661.7	366445	0.136731	0.170999	16876720	16876720	1	0.047	0.000478261	0.00452174	0.00441576	2026	579.628	2100361	2467606	0	0	0.4	0.446454	0.444657	579.628
Senegal	SEN	0.85	836014	568000	1134000	50104.3	62661.7	366445	0.136731	0.170999	16876720	16876720	1	0.047	0.000478261	0.00452174	0.00441576	2027	585.203	2100361	2467606	0	0	0.4	0.534841	0.533493	585.203
Senegal	SEN	0.85	836014	568000	1134000	50104.3	62661.7	366445	0.136731	0.170999	16876720	16876720	1	0.047	0.000478261	0.00452174	0.00441576	2028	593.383	2100361	2467606	0	0	0.4	0.623227	0.622329	593.383
Senegal	SEN	0.85	836014	568000	1134000	50104.3	62661.7	366445	0.136731	0.170999	16876720	16876720	1	0.047	0.000478261	0.00452174	0.00441576	2029	601.763	2100361	2467606	0	0	0.4	0.711614	0.711164	601.763
Senegal	SEN	0.85	836014	568000	1134000	50104.3	62661.7	366445	0.136731	0.170999	16876720	16876720	1	0.047	0.000478261	0.00452174	0.00441576	2030	610.455	2100361	2467606	0	0	0.4	0.8	0.8	610.455
South Africa	ZAF	0.86	4463	3570.4	5355.6	4486.71	6128.22	44391.5	0.101071	0.138049	59392256	5939226	0.1	0.005	0.000928307	0.0093958	0.0121686	2020	1143.69	4595979	5.84403e+06			0.4			114.37
South Africa	ZAF	0.86	4463	3570.4	5355.6	4486.71	6128.22	44391.5	0.101071	0.138049	59392256	5939226	0.1	0.005	0.000928307	0.0093958	0.0121686	2021	1129.59	4595979	5.84403e+06	0.4	0.8	0.4	0.0093958	0.000928307	112.959
South Africa	ZAF	0.86	4463	3570.4	5355.6	4486.71	6128.22	44391.5	0.101071	0.138049	59392256	5939226	0.1	0.005	0.000928307	0.0093958	0.0121686	2022	1137.86	4595979	5.84403e+06	0.4	0.6	0.4	0.0972407	0.0897141	113.786
South Africa	ZAF	0.86	4463	3570.4	5355.6	4486.71	6128.22	44391.5	0.101071	0.138049	59392256	5939226	0.1	0.005	0.000928307	0.0093958	0.0121686	2023	1135.65	4595979	5.84403e+06	0.4	0.4	0.4	0.185086	0.1785	113.566
South Africa	ZAF	0.86	4463	3570.4	5355.6	4486.71	6128.22	44391.5	0.101071	0.138049	59392256	5939226	0.1	0.005	0.000928307	0.0093958	0.0121686	2024	1133.4	4595979	5.84403e+06	0.4	0.2	0.4	0.272931	0.267286	113.34
South Africa	ZAF	0.86	4463	3570.4	5355.6	4486.71	6128.22	44391.5	0.101071	0.138049	59392256	5939226	0.1	0.005	0.000928307	0.0093958	0.0121686	2025	1130.69	4595979	5.84403e+06	0	0	0.4	0.360775	0.356071	113.069
South Africa	ZAF	0.86	4463	3570.4	5355.6	4486.71	6128.22	44391.5	0.101071	0.138049	59392256	5939226	0.1	0.005	0.000928307	0.0093958	0.0121686	2026	1132.42	4595979	5.84403e+06	0	0	0.4	0.44862	0.444857	113.242
South Africa	ZAF	0.86	4463	3570.4	5355.6	4486.71	6128.22	44391.5	0.101071	0.138049	59392256	5939226	0.1	0.005	0.000928307	0.0093958	0.0121686	2027	1125.15	4595979	5.84403e+06	0	0	0.4	0.536465	0.533643	112.515
South Africa	ZAF	0.86	4463	3570.4	5355.6	4486.71	6128.22	44391.5	0.101071	0.138049	59392256	5939226	0.1	0.005	0.000928307	0.0093958	0.0121686	2028	1122.21	4595979	5.84403e+06	0	0	0.4	0.62431	0.622429	112.221
South Africa	ZAF	0.86	4463	3570.4	5355.6	4486.71	6128.22	44391.5	0.101071	0.138049	59392256	5939226	0.1	0.005	0.000928307	0.0093958	0.0121686	2029	1119.54	4595979	5.84403e+06	0	0	0.4	0.712155	0.711214	111.954
South Africa	ZAF	0.86	4463	3570.4	5355.6	4486.71	6128.22	44391.5	0.101071	0.138049	59392256	5939226	0.1	0.005	0.000928307	0.0093958	0.0121686	2030	1117.39	4595979	5.84403e+06	0	0	0.4	0.8	0.8	111.739
Zimbabwe	ZWE	0.86	1152901	692000	1649000	25841.8	32078.9	188089	0.137391	0.170551	15993524	12634884	0.79	0.01	0.00801808	0.024	0.00256	2020	405.229	1648376	2228408			0.4			320.131
Zimbabwe	ZWE	0.86	1152901	692000	1649000	25841.8	32078.9	188089	0.137391	0.170551	15993524	12634884	0.79	0.01	0.00801808	0.024	0.00256	2021	382.339	1648376	2228408	0.4	0.8	0.4	0.024	0.00801808	302.048
Zimbabwe	ZWE	0.86	1152901	692000	1649000	25841.8	32078.9	188089	0.137391	0.170551	15993524	12634884	0.79	0.01	0.00801808	0.024	0.00256	2022	402.332	1648376	2228408	0.4	0.6	0.4	0.110222	0.0960161	317.842
Zimbabwe	ZWE	0.86	1152901	692000	1649000	25841.8	32078.9	188089	0.137391	0.170551	15993524	12634884	0.79	0.01	0.00801808	0.024	0.00256	2023	406.2	1648376	2228408	0.4	0.4	0.4	0.196444	0.184014	320.898
Zimbabwe	ZWE	0.86	1152901	692000	1649000	25841.8	32078.9	188089	0.137391	0.170551	15993524	12634884	0.79	0.01	0.00801808	0.024	0.00256	2024	411.416	1648376	2228408	0.4	0.2	0.4	0.282667	0.272012	325.019
Zimbabwe	ZWE	0.86	1152901	692000	1649000	25841.8	32078.9	188089	0.137391	0.170551	15993524	12634884	0.79	0.01	0.00801808	0.024	0.00256	2025	416.376	1648376	2228408	0	0	0.4	0.368889	0.36001	328.937
Zimbabwe	ZWE	0.86	1152901	692000	1649000	25841.8	32078.9	188089	0.137391	0.170551	15993524	12634884	0.79	0.01	0.00801808	0.024	0.00256	2026	427.965	1648376	2228408	0	0	0.4	0.455111	0.448008	338.092
Zimbabwe	ZWE	0.86	1152901	692000	1649000	25841.8	32078.9	188089	0.137391	0.170551	15993524	12634884	0.79	0.01	0.00801808	0.024	0.00256	2027	420.87	1648376	2228408	0	0	0.4	0.541333	0.536006	332.487
Zimbabwe	ZWE	0.86	1152901	692000	1649000	25841.8	32078.9	188089	0.137391	0.170551	15993524	12634884	0.79	0.01	0.00801808	0.024	0.00256	2028	423.326	1648376	2228408	0	0	0.4	0.627556	0.624004	334.428
Zimbabwe	ZWE	0.86	1152901	692000	1649000	25841.8	32078.9	188089	0.137391	0.170551	15993524	12634884	0.79	0.01	0.00801808	0.024	0.00256	2029	426.304	1648376	2228408	0	0	0.4	0.713778	0.712002	336.78
Zimbabwe	ZWE	0.86	1152901	692000	1649000	25841.8	32078.9	188089	0.137391	0.170551	15993524	12634884	0.79	0.01	0.00801808	0.024	0.00256	2030	430.112	1648376	2228408	0	0	0.4	0.8	0.8	339.788
Rwanda	RWA	0.88	2986047	2189000	3842000	203284	258872	1.57171e+06	0.129339	0.164707	13461888	13461888	1	0.196	0.0310909	0.0316364	0.00256	2020	388.018	1525301	1704087			0.4			388.018
Rwanda	RWA	0.88	2986047	2189000	3842000	203284	258872	1.57171e+06	0.129339	0.164707	13461888	13461888	1	0.196	0.0310909	0.0316364	0.00256	2021	399.662	1525301	1704087	0.4	0.8	0.4	0.0316364	0.0310909	399.662
Rwanda	RWA	0.88	2986047	2189000	3842000	203284	258872	1.57171e+06	0.129339	0.164707	13461888	13461888	1	0.196	0.0310909	0.0316364	0.00256	2022	391.778	1525301	1704087	0.4	0.6	0.4	0.11701	0.116525	391.778
Rwanda	RWA	0.88	2986047	2189000	3842000	203284	258872	1.57171e+06	0.129339	0.164707	13461888	13461888	1	0.196	0.0310909	0.0316364	0.00256	2023	391.045	1525301	1704087	0.4	0.4	0.4	0.202384	0.20196	391.045
Rwanda	RWA	0.88	2986047	2189000	3842000	203284	258872	1.57171e+06	0.129339	0.164707	13461888	13461888	1	0.196	0.0310909	0.0316364	0.00256	2024	390.267	1525301	1704087	0.4	0.2	0.4	0.287758	0.287394	390.267
Rwanda	RWA	0.88	2986047	2189000	3842000	203284	258872	1.57171e+06	0.129339	0.164707	13461888	13461888	1	0.196	0.0310909	0.0316364	0.00256	2025	390.584	1525301	1704087	0	0	0.4	0.373131	0.372828	390.584
Rwanda	RWA	0.88	2986047	2189000	3842000	203284	258872	1.57171e+06	0.129339	0.164707	13461888	13461888	1	0.196	0.0310909	0.0316364	0.00256	2026	386.939	1525301	1704087	0	0	0.4	0.458505	0.458263	386.939
Rwanda	RWA	0.88	2986047	2189000	3842000	203284	258872	1.57171e+06	0.129339	0.164707	13461888	13461888	1	0.196	0.0310909	0.0316364	0.00256	2027	396.557	1525301	1704087	0	0	0.4	0.543879	0.543697	396.557
Rwanda	RWA	0.88	2986047	2189000	3842000	203284	258872	1.57171e+06	0.129339	0.164707	13461888	13461888	1	0.196	0.0310909	0.0316364	0.00256	2028	400.637	1525301	1704087	0	0	0.4	0.629253	0.629131	400.637
Rwanda	RWA	0.88	2986047	2189000	3842000	203284	258872	1.57171e+06	0.129339	0.164707	13461888	13461888	1	0.196	0.0310909	0.0316364	0.00256	2029	404.803	1525301	1704087	0	0	0.4	0.714626	0.714566	404.803
Rwanda	RWA	0.88	2986047	2189000	3842000	203284	258872	1.57171e+06	0.129339	0.164707	13461888	13461888	1	0.196	0.0310909	0.0316364	0.00256	2030	408.579	1525301	1704087	0	0	0.4	0.8	0.8	408.579
Burkina Faso	BFA	0.91	8150690	5042000	12410000	1.17407e+06	1.31547e+06	6.91963e+06	0.169672	0.190107	22100684	22100684	1	0.511	0.0086875	0.0878235	0.00351448	2020	711.535	2.79818e+06	3144301			0.4			711.535
Burkina Faso	BFA	0.91	8150690	5042000	12410000	1.17407e+06	1.31547e+06	6.91963e+06	0.169672	0.190107	22100684	22100684	1	0.511	0.0086875	0.0878235	0.00351448	2021	726.217	2.79818e+06	3144301	0.4	0.8	0.4	0.0878235	0.0086875	726.217
Burkina Faso	BFA	0.91	8150690	5042000	12410000	1.17407e+06	1.31547e+06	6.91963e+06	0.169672	0.190107	22100684	22100684	1	0.511	0.0086875	0.0878235	0.00351448	2022	737.073	2.79818e+06	3144301	0.4	0.6	0.4	0.166954	0.0966111	737.073
Burkina Faso	BFA	0.91	8150690	5042000	12410000	1.17407e+06	1.31547e+06	6.91963e+06	0.169672	0.190107	22100684	22100684	1	0.511	0.0086875	0.0878235	0.00351448	2023	750.233	2.79818e+06	3144301	0.4	0.4	0.4	0.246085	0.184535	750.233
Burkina Faso	BFA	0.91	8150690	5042000	12410000	1.17407e+06	1.31547e+06	6.91963e+06	0.169672	0.190107	22100684	22100684	1	0.511	0.0086875	0.0878235	0.00351448	2024	763.754	2.79818e+06	3144301	0.4	0.2	0.4	0.325216	0.272458	763.754
Burkina Faso	BFA	0.91	8150690	5042000	12410000	1.17407e+06	1.31547e+06	6.91963e+06	0.169672	0.190107	22100684	22100684	1	0.511	0.0086875	0.0878235	0.00351448	2025	777.686	2.79818e+06	3144301	0	0	0.4	0.404346	0.360382	777.686
Burkina Faso	BFA	0.91	8150690	5042000	12410000	1.17407e+06	1.31547e+06	6.91963e+06	0.169672	0.190107	22100684	22100684	1	0.511	0.0086875	0.0878235	0.00351448	2026	793.164	2.79818e+06	3144301	0	0	0.4	0.483477	0.448306	793.164
Burkina Faso	BFA	0.91	8150690	5042000	12410000	1.17407e+06	1.31547e+06	6.91963e+06	0.169672	0.190107	22100684	22100684	1	0.511	0.0086875	0.0878235	0.00351448	2027	806.119	2.79818e+06	3144301	0	0	0.4	0.562608	0.536229	806.119
Burkina Faso	BFA	0.91	8150690	5042000	12410000	1.17407e+06	1.31547e+06	6.91963e+06	0.169672	0.190107	22100684	22100684	1	0.511	0.0086875	0.0878235	0.00351448	2028	820.796	2.79818e+06	3144301	0	0	0.4	0.641739	0.624153	820.796
Burkina Faso	BFA	0.91	8150690	5042000	12410000	1.17407e+06	1.31547e+06	6.91963e+06	0.169672	0.190107	22100684	22100684	1	0.511	0.0086875	0.0878235	0.00351448	2029	835.501	2.79818e+06	3144301	0	0	0.4	0.720869	0.712076	835.501
Burkina Faso	BFA	0.91	8150690	5042000	12410000	1.17407e+06	1.31547e+06	6.91963e+06	0.169672	0.190107	22100684	22100684	1	0.511	0.0086875	0.0878235	0.00351448	2030	850.055	2.79818e+06	3144301	0	0	0.4	0.8	0.8	850.055
Kenya	KEN	0.91	2738383	1564000	4452000	463427	591731	3.39279e+06	0.136592	0.174408	53005616	53005616	1	0.271	0.00633333	0.0331667	0.00354138	2020	1412	5636629	6983078			0.4			1412
Kenya	KEN	0.91	2738383	1564000	4452000	463427	591731	3.39279e+06	0.136592	0.174408	53005616	53005616	1	0.271	0.00633333	0.0331667	0.00354138	2021	1418.38	5636629	6983078	0.4	0.8	0.4	0.0331667	0.00633333	1418.38
Kenya	KEN	0.91	2738383	1564000	4452000	463427	591731	3.39279e+06	0.136592	0.174408	53005616	53005616	1	0.271	0.00633333	0.0331667	0.00354138	2022	1455.45	5636629	6983078	0.4	0.6	0.4	0.11837	0.0945185	1455.45
Kenya	KEN	0.91	2738383	1564000	4452000	463427	591731	3.39279e+06	0.136592	0.174408	53005616	53005616	1	0.271	0.00633333	0.0331667	0.00354138	2023	1483.75	5636629	6983078	0.4	0.4	0.4	0.203574	0.182704	1483.75
Kenya	KEN	0.91	2738383	1564000	4452000	463427	591731	3.39279e+06	0.136592	0.174408	53005616	53005616	1	0.271	0.00633333	0.0331667	0.00354138	2024	1511.59	5636629	6983078	0.4	0.2	0.4	0.288778	0.270889	1511.59
Kenya	KEN	0.91	2738383	1564000	4452000	463427	591731	3.39279e+06	0.136592	0.174408	53005616	53005616	1	0.271	0.00633333	0.0331667	0.00354138	2025	1535.96	5636629	6983078	0	0	0.4	0.373981	0.359074	1535.96
Kenya	KEN	0.91	2738383	1564000	4452000	463427	591731	3.39279e+06	0.136592	0.174408	53005616	53005616	1	0.271	0.00633333	0.0331667	0.00354138	2026	1578.17	5636629	6983078	0	0	0.4	0.459185	0.447259	1578.17
Kenya	KEN	0.91	2738383	1564000	4452000	463427	591731	3.39279e+06	0.136592	0.174408	53005616	53005616	1	0.271	0.00633333	0.0331667	0.00354138	2027	1569.72	5636629	6983078	0	0	0.4	0.544389	0.535444	1569.72
Kenya	KEN	0.91	2738383	1564000	4452000	463427	591731	3.39279e+06	0.136592	0.174408	53005616	53005616	1	0.271	0.00633333	0.0331667	0.00354138	2028	1582.58	5636629	6983078	0	0	0.4	0.629593	0.62363	1582.58
Kenya	KEN	0.91	2738383	1564000	4452000	463427	591731	3.39279e+06	0.136592	0.174408	53005616	53005616	1	0.271	0.00633333	0.0331667	0.00354138	2029	1594.5	5636629	6983078	0	0	0.4	0.714796	0.711815	1594.5
Kenya	KEN	0.91	2738383	1564000	4452000	463427	591731	3.39279e+06	0.136592	0.174408	53005616	53005616	1	0.271	0.00633333	0.0331667	0.00354138	2030	1606.74	5636629	6983078	0	0	0.4	0.8	0.8	1606.74
Uganda	UGA	0.91	12982097	8583000	20420000	2.32094e+06	2.69681e+06	1.41442e+07	0.164091	0.190665	45853776	45853776	1	0.715	0.00773684	0.0199048	0.00256	2020	1586.03	6270244	7205884			0.4			1586.03
Uganda	UGA	0.91	12982097	8583000	20420000	2.32094e+06	2.69681e+06	1.41442e+07	0.164091	0.190665	45853776	45853776	1	0.715	0.00773684	0.0199048	0.00256	2021	1603.93	6270244	7205884	0.4	0.8	0.4	0.0199048	0.00773684	1603.93
Uganda	UGA	0.91	12982097	8583000	20420000	2.32094e+06	2.69681e+06	1.41442e+07	0.164091	0.190665	45853776	45853776	1	0.715	0.00773684	0.0199048	0.00256	2022	1615.05	6270244	7205884	0.4	0.6	0.4	0.106582	0.0957661	1615.05
Uganda	UGA	0.91	12982097	8583000	20420000	2.32094e+06	2.69681e+06	1.41442e+07	0.164091	0.190665	45853776	45853776	1	0.715	0.00773684	0.0199048	0.00256	2023	1621.73	6270244	7205884	0.4	0.4	0.4	0.193259	0.183795	1621.73
Uganda	UGA	0.91	12982097	8583000	20420000	2.32094e+06	2.69681e+06	1.41442e+07	0.164091	0.190665	45853776	45853776	1	0.715	0.00773684	0.0199048	0.00256	2024	1629.64	6270244	7205884	0.4	0.2	0.4	0.279937	0.271825	1629.64
Uganda	UGA	0.91	12982097	8583000	20420000	2.32094e+06	2.69681e+06	1.41442e+07	0.164091	0.190665	45853776	45853776	1	0.715	0.00773684	0.0199048	0.00256	2025	1642.23	6270244	7205884	0	0	0.4	0.366614	0.359854	1642.23
Uganda	UGA	0.91	12982097	8583000	20420000	2.32094e+06	2.69681e+06	1.41442e+07	0.164091	0.190665	45853776	45853776	1	0.715	0.00773684	0.0199048	0.00256	2026	1653.04	6270244	7205884	0	0	0.4	0.453291	0.447883	1653.04
Uganda	UGA	0.91	12982097	8583000	20420000	2.32094e+06	2.69681e+06	1.41442e+07	0.164091	0.190665	45853776	45853776	1	0.715	0.00773684	0.0199048	0.00256	2027	1680.72	6270244	7205884	0	0	0.4	0.539968	0.535912	1680.72
Uganda	UGA	0.91	12982097	8583000	20420000	2.32094e+06	2.69681e+06	1.41442e+07	0.164091	0.190665	45853776	45853776	1	0.715	0.00773684	0.0199048	0.00256	2028	1704.34	6270244	7205884	0	0	0.4	0.626646	0.623942	1704.34
Uganda	UGA	0.91	12982097	8583000	20420000	2.32094e+06	2.69681e+06	1.41442e+07	0.164091	0.190665	45853776	45853776	1	0.715	0.00773684	0.0199048	0.00256	2029	1727.37	6270244	7205884	0	0	0.4	0.713323	0.711971	1727.37
Uganda	UGA	0.91	12982097	8583000	20420000	2.32094e+06	2.69681e+06	1.41442e+07	0.164091	0.190665	45853776	45853776	1	0.715	0.00773684	0.0199048	0.00256	2030	1747.63	6270244	7205884	0	0	0.4	0.8	0.8	1747.63
Zambia	ZMB	0.91	3435936	2199000	5158000	314620	375522	2.09803e+06	0.14996	0.178988	19473124	19473124	1	0.349	0.00414286	0	0.00256	2020	597.194	2370013	2766913			0.4			597.194
Zambia	ZMB	0.91	3435936	2199000	5158000	314620	375522	2.09803e+06	0.14996	0.178988	19473124	19473124	1	0.349	0.00414286	0	0.00256	2021	604.045	2370013	2766913	0.4	0.8	0.4	0	0.00414286	604.045
Zambia	ZMB	0.91	3435936	2199000	5158000	314620	375522	2.09803e+06	0.14996	0.178988	19473124	19473124	1	0.349	0.00414286	0	0.00256	2022	627.418	2370013	2766913	0.4	0.6	0.4	0.0888889	0.0925714	627.418
Zambia	ZMB	0.91	3435936	2199000	5158000	314620	375522	2.09803e+06	0.14996	0.178988	19473124	19473124	1	0.349	0.00414286	0	0.00256	2023	645.326	2370013	2766913	0.4	0.4	0.4	0.177778	0.181	645.326
Zambia	ZMB	0.91	3435936	2199000	5158000	314620	375522	2.09803e+06	0.14996	0.178988	19473124	19473124	1	0.349	0.00414286	0	0.00256	2024	663.288	2370013	2766913	0.4	0.2	0.4	0.266667	0.269429	663.288
Zambia	ZMB	0.91	3435936	2199000	5158000	314620	375522	2.09803e+06	0.14996	0.178988	19473124	19473124	1	0.349	0.00414286	0	0.00256	2025	680.105	2370013	2766913	0	0	0.4	0.355556	0.357857	680.105
Zambia	ZMB	0.91	3435936	2199000	5158000	314620	375522	2.09803e+06	0.14996	0.178988	19473124	19473124	1	0.349	0.00414286	0	0.00256	2026	702.845	2370013	2766913	0	0	0.4	0.444444	0.446286	702.845
Zambia	ZMB	0.91	3435936	2199000	5158000	314620	375522	2.09803e+06	0.14996	0.178988	19473124	19473124	1	0.349	0.00414286	0	0.00256	2027	707.874	2370013	2766913	0	0	0.4	0.533333	0.534714	707.874
Zambia	ZMB	0.91	3435936	2199000	5158000	314620	375522	2.09803e+06	0.14996	0.178988	19473124	19473124	1	0.349	0.00414286	0	0.00256	2028	720.586	2370013	2766913	0	0	0.4	0.622222	0.623143	720.586
Zambia	ZMB	0.91	3435936	2199000	5158000	314620	375522	2.09803e+06	0.14996	0.178988	19473124	19473124	1	0.349	0.00414286	0	0.00256	2029	733.058	2370013	2766913	0	0	0.4	0.711111	0.711571	733.058
Zambia	ZMB	0.91	3435936	2199000	5158000	314620	375522	2.09803e+06	0.14996	0.178988	19473124	19473124	1	0.349	0.00414286	0	0.00256	2030	745.735	2370013	2766913	0	0	0.4	0.8	0.8	745.735
Sierra Leone	SLE	0.92	2617968	1393000	4451000	406794	478281	2.81259e+06	0.144633	0.17005	8420641	8420641	1	0.57	0	0.002875	0.0061298	2020	236.123	929514	1078109			0.4			236.123
Sierra Leone	SLE	0.92	2617968	1393000	4451000	406794	478281	2.81259e+06	0.144633	0.17005	8420641	8420641	1	0.57	0	0.002875	0.0061298	2021	239.559	929514	1078109	0.4	0.8	0.4	0.002875	0	239.559
Sierra Leone	SLE	0.92	2617968	1393000	4451000	406794	478281	2.81259e+06	0.144633	0.17005	8420641	8420641	1	0.57	0	0.002875	0.0061298	2022	239	929514	1078109	0.4	0.6	0.4	0.0914444	0.0888889	239
Sierra Leone	SLE	0.92	2617968	1393000	4451000	406794	478281	2.81259e+06	0.144633	0.17005	8420641	8420641	1	0.57	0	0.002875	0.0061298	2023	240.097	929514	1078109	0.4	0.4	0.4	0.180014	0.177778	240.097
Sierra Leone	SLE	0.92	2617968	1393000	4451000	406794	478281	2.81259e+06	0.144633	0.17005	8420641	8420641	1	0.57	0	0.002875	0.0061298	2024	241.139	929514	1078109	0.4	0.2	0.4	0.268583	0.266667	241.139
Sierra Leone	SLE	0.92	2617968	1393000	4451000	406794	478281	2.81259e+06	0.144633	0.17005	8420641	8420641	1	0.57	0	0.002875	0.0061298	2025	242.249	929514	1078109	0	0	0.4	0.357153	0.355556	242.249
Sierra Leone	SLE	0.92	2617968	1393000	4451000	406794	478281	2.81259e+06	0.144633	0.17005	8420641	8420641	1	0.57	0	0.002875	0.0061298	2026	243.394	929514	1078109	0	0	0.4	0.445722	0.444444	243.394
Sierra Leone	SLE	0.92	2617968	1393000	4451000	406794	478281	2.81259e+06	0.144633	0.17005	8420641	8420641	1	0.57	0	0.002875	0.0061298	2027	244.621	929514	1078109	0	0	0.4	0.534292	0.533333	244.621
Sierra Leone	SLE	0.92	2617968	1393000	4451000	406794	478281	2.81259e+06	0.144633	0.17005	8420641	8420641	1	0.57	0	0.002875	0.0061298	2028	245.881	929514	1078109	0	0	0.4	0.622861	0.622222	245.881
Sierra Leone	SLE	0.92	2617968	1393000	4451000	406794	478281	2.81259e+06	0.144633	0.17005	8420641	8420641	1	0.57	0	0.002875	0.0061298	2029	247.136	929514	1078109	0	0	0.4	0.711431	0.711111	247.136
Sierra Leone	SLE	0.92	2617968	1393000	4451000	406794	478281	2.81259e+06	0.144633	0.17005	8420641	8420641	1	0.57	0	0.002875	0.0061298	2030	248.344	929514	1078109	0	0	0.4	0.8	0.8	248.344
Malawi	MWI	0.93	4370301	2354000	7403000	378532	505312	2.7709e+06	0.13661	0.182364	19889742	19889742	1	0.294	0.0046	0.0343333	0.00256	2020	594.082	2.35278e+06	2764866			0.4			594.082
Malawi	MWI	0.93	4370301	2354000	7403000	378532	505312	2.7709e+06	0.13661	0.182364	19889742	19889742	1	0.294	0.0046	0.0343333	0.00256	2021	605.505	2.35278e+06	2764866	0.4	0.8	0.4	0.0343333	0.0046	605.505
Malawi	MWI	0.93	4370301	2354000	7403000	378532	505312	2.7709e+06	0.13661	0.182364	19889742	19889742	1	0.294	0.0046	0.0343333	0.00256	2022	621.377	2.35278e+06	2764866	0.4	0.6	0.4	0.119407	0.0929778	621.377
Malawi	MWI	0.93	4370301	2354000	7403000	378532	505312	2.7709e+06	0.13661	0.182364	19889742	19889742	1	0.294	0.0046	0.0343333	0.00256	2023	637.053	2.35278e+06	2764866	0.4	0.4	0.4	0.204481	0.181356	637.053
Malawi	MWI	0.93	4370301	2354000	7403000	378532	505312	2.7709e+06	0.13661	0.182364	19889742	19889742	1	0.294	0.0046	0.0343333	0.00256	2024	652.537	2.35278e+06	2764866	0.4	0.2	0.4	0.289556	0.269733	652.537
Malawi	MWI	0.93	4370301	2354000	7403000	378532	505312	2.7709e+06	0.13661	0.182364	19889742	19889742	1	0.294	0.0046	0.0343333	0.00256	2025	666.88	2.35278e+06	2764866	0	0	0.4	0.37463	0.358111	666.88
Malawi	MWI	0.93	4370301	2354000	7403000	378532	505312	2.7709e+06	0.13661	0.182364	19889742	19889742	1	0.294	0.0046	0.0343333	0.00256	2026	687.051	2.35278e+06	2764866	0	0	0.4	0.459704	0.446489	687.051
Malawi	MWI	0.93	4370301	2354000	7403000	378532	505312	2.7709e+06	0.13661	0.182364	19889742	19889742	1	0.294	0.0046	0.0343333	0.00256	2027	690.232	2.35278e+06	2764866	0	0	0.4	0.544778	0.534867	690.232
Malawi	MWI	0.93	4370301	2354000	7403000	378532	505312	2.7709e+06	0.13661	0.182364	19889742	19889742	1	0.294	0.0046	0.0343333	0.00256	2028	700.467	2.35278e+06	2764866	0	0	0.4	0.629852	0.623244	700.467
Malawi	MWI	0.93	4370301	2354000	7403000	378532	505312	2.7709e+06	0.13661	0.182364	19889742	19889742	1	0.294	0.0046	0.0343333	0.00256	2029	710.042	2.35278e+06	2764866	0	0	0.4	0.714926	0.711622	710.042
Malawi	MWI	0.93	4370301	2354000	7403000	378532	505312	2.7709e+06	0.13661	0.182364	19889742	19889742	1	0.294	0.0046	0.0343333	0.00256	2030	719.261	2.35278e+06	2764866	0	0	0.4	0.8	0.8	719.261
Namibia	NAM	0.93	20258	16000	25000	8295.64	10174.2	66558.8	0.124636	0.15286	2530151	1998819	0.79	0.084	0.00377981	0.0142952	0.00256	2020	67.458	268881	323663			0.4			53.2918
Namibia	NAM	0.93	20258	16000	25000	8295.64	10174.2	66558.8	0.124636	0.15286	2530151	1998819	0.79	0.084	0.00377981	0.0142952	0.00256	2021	67.091	268881	323663	0.4	0.8	0.4	0.0142952	0.00377981	53.0019
Namibia	NAM	0.93	20258	16000	25000	8295.64	10174.2	66558.8	0.124636	0.15286	2530151	1998819	0.79	0.084	0.00377981	0.0142952	0.00256	2022	67.767	268881	323663	0.4	0.6	0.4	0.101596	0.0922487	53.5359
Namibia	NAM	0.93	20258	16000	25000	8295.64	10174.2	66558.8	0.124636	0.15286	2530151	1998819	0.79	0.084	0.00377981	0.0142952	0.00256	2023	67.897	268881	323663	0.4	0.4	0.4	0.188896	0.180718	53.6386
Namibia	NAM	0.93	20258	16000	25000	8295.64	10174.2	66558.8	0.124636	0.15286	2530151	1998819	0.79	0.084	0.00377981	0.0142952	0.00256	2024	68.025	268881	323663	0.4	0.2	0.4	0.276197	0.269187	53.7397
Namibia	NAM	0.93	20258	16000	25000	8295.64	10174.2	66558.8	0.124636	0.15286	2530151	1998819	0.79	0.084	0.00377981	0.0142952	0.00256	2025	68.151	268881	323663	0	0	0.4	0.363497	0.357655	53.8393
Namibia	NAM	0.93	20258	16000	25000	8295.64	10174.2	66558.8	0.124636	0.15286	2530151	1998819	0.79	0.084	0.00377981	0.0142952	0.00256	2026	68.29	268881	323663	0	0	0.4	0.450798	0.446124	53.9491
Namibia	NAM	0.93	20258	16000	25000	8295.64	10174.2	66558.8	0.124636	0.15286	2530151	1998819	0.79	0.084	0.00377981	0.0142952	0.00256	2027	68.365	268881	323663	0	0	0.4	0.538098	0.534593	54.0083
Namibia	NAM	0.93	20258	16000	25000	8295.64	10174.2	66558.8	0.124636	0.15286	2530151	1998819	0.79	0.084	0.00377981	0.0142952	0.00256	2028	68.504	268881	323663	0	0	0.4	0.625399	0.623062	54.1182
Namibia	NAM	0.93	20258	16000	25000	8295.64	10174.2	66558.8	0.124636	0.15286	2530151	1998819	0.79	0.084	0.00377981	0.0142952	0.00256	2029	68.689	268881	323663	0	0	0.4	0.712699	0.711531	54.2643
Namibia	NAM	0.93	20258	16000	25000	8295.64	10174.2	66558.8	0.124636	0.15286	2530151	1998819	0.79	0.084	0.00377981	0.0142952	0.00256	2030	68.929	268881	323663	0	0	0.4	0.8	0.8	54.4539
Burundi	BDI	0.94	3506219	2131000	5442000	686902	771820	4.10609e+06	0.167289	0.18797	12551213	12551213	1	0.47	0.0178	0.0646	0.00256	2020	418.226	1.65275e+06	1869306			0.4			418.226
Burundi	BDI	0.94	3506219	2131000	5442000	686902	771820	4.10609e+06	0.167289	0.18797	12551213	12551213	1	0.47	0.0178	0.0646	0.00256	2021	422.319	1.65275e+06	1869306	0.4	0.8	0.4	0.0646	0.0178	422.319
Burundi	BDI	0.94	3506219	2131000	5442000	686902	771820	4.10609e+06	0.167289	0.18797	12551213	12551213	1	0.47	0.0178	0.0646	0.00256	2022	432.493	1.65275e+06	1869306	0.4	0.6	0.4	0.146311	0.104711	432.493
Burundi	BDI	0.94	3506219	2131000	5442000	686902	771820	4.10609e+06	0.167289	0.18797	12551213	12551213	1	0.47	0.0178	0.0646	0.00256	2023	439.786	1.65275e+06	1869306	0.4	0.4	0.4	0.228022	0.191622	439.786
Burundi	BDI	0.94	3506219	2131000	5442000	686902	771820	4.10609e+06	0.167289	0.18797	12551213	12551213	1	0.47	0.0178	0.0646	0.00256	2024	447.031	1.65275e+06	1869306	0.4	0.2	0.4	0.309733	0.278533	447.031
Burundi	BDI	0.94	3506219	2131000	5442000	686902	771820	4.10609e+06	0.167289	0.18797	12551213	12551213	1	0.47	0.0178	0.0646	0.00256	2025	454.088	1.65275e+06	1869306	0	0	0.4	0.391444	0.365444	454.088
Burundi	BDI	0.94	3506219	2131000	5442000	686902	771820	4.10609e+06	0.167289	0.18797	12551213	12551213	1	0.47	0.0178	0.0646	0.00256	2026	461.821	1.65275e+06	1869306	0	0	0.4	0.473156	0.452356	461.821
Burundi	BDI	0.94	3506219	2131000	5442000	686902	771820	4.10609e+06	0.167289	0.18797	12551213	12551213	1	0.47	0.0178	0.0646	0.00256	2027	467.215	1.65275e+06	1869306	0	0	0.4	0.554867	0.539267	467.215
Burundi	BDI	0.94	3506219	2131000	5442000	686902	771820	4.10609e+06	0.167289	0.18797	12551213	12551213	1	0.47	0.0178	0.0646	0.00256	2028	473.727	1.65275e+06	1869306	0	0	0.4	0.636578	0.626178	473.727
Burundi	BDI	0.94	3506219	2131000	5442000	686902	771820	4.10609e+06	0.167289	0.18797	12551213	12551213	1	0.47	0.0178	0.0646	0.00256	2029	480.395	1.65275e+06	1869306	0	0	0.4	0.718289	0.713089	480.395
Burundi	BDI	0.94	3506219	2131000	5442000	686902	771820	4.10609e+06	0.167289	0.18797	12551213	12551213	1	0.47	0.0178	0.0646	0.00256	2030	487.338	1.65275e+06	1869306	0	0	0.4	0.8	0.8	487.338
Botswana	BWA	0.95	1759	1200	2700	147.999	228.457	1799.12	0.0822622	0.126983	2588423	1708359	0.66	0.124115	0.00197439	0.0127001	0.00256	2020	54.151	217126	270051			0.4			35.7397
Botswana	BWA	0.95	1759	1200	2700	147.999	228.457	1799.12	0.0822622	0.126983	2588423	1708359	0.66	0.124115	0.00197439	0.0127001	0.00256	2021	53.573	217126	270051	0.4	0.8	0.4	0.0127001	0.00197439	35.3582
Botswana	BWA	0.95	1759	1200	2700	147.999	228.457	1799.12	0.0822622	0.126983	2588423	1708359	0.66	0.124115	0.00197439	0.0127001	0.00256	2022	53.66	217126	270051	0.4	0.6	0.4	0.100178	0.0906439	35.4156
Botswana	BWA	0.95	1759	1200	2700	147.999	228.457	1799.12	0.0822622	0.126983	2588423	1708359	0.66	0.124115	0.00197439	0.0127001	0.00256	2023	53.365	217126	270051	0.4	0.4	0.4	0.187656	0.179313	35.2209
Botswana	BWA	0.95	1759	1200	2700	147.999	228.457	1799.12	0.0822622	0.126983	2588423	1708359	0.66	0.124115	0.00197439	0.0127001	0.00256	2024	53.124	217126	270051	0.4	0.2	0.4	0.275133	0.267983	35.0618
Botswana	BWA	0.95	1759	1200	2700	147.999	228.457	1799.12	0.0822622	0.126983	2588423	1708359	0.66	0.124115	0.00197439	0.0127001	0.00256	2025	52.978	217126	270051	0	0	0.4	0.362611	0.356652	34.9655
Botswana	BWA	0.95	1759	1200	2700	147.999	228.457	1799.12	0.0822622	0.126983	2588423	1708359	0.66	0.124115	0.00197439	0.0127001	0.00256	2026	52.755	217126	270051	0	0	0.4	0.450089	0.445322	34.8183
Botswana	BWA	0.95	1759	1200	2700	147.999	228.457	1799.12	0.0822622	0.126983	2588423	1708359	0.66	0.124115	0.00197439	0.0127001	0.00256	2027	53.09	217126	270051	0	0	0.4	0.537567	0.533991	35.0394
Botswana	BWA	0.95	1759	1200	2700	147.999	228.457	1799.12	0.0822622	0.126983	2588423	1708359	0.66	0.124115	0.00197439	0.0127001	0.00256	2028	53.257	217126	270051	0	0	0.4	0.625044	0.622661	35.1496
Botswana	BWA	0.95	1759	1200	2700	147.999	228.457	1799.12	0.0822622	0.126983	2588423	1708359	0.66	0.124115	0.00197439	0.0127001	0.00256	2029	53.453	217126	270051	0	0	0.4	0.712522	0.71133	35.279
Botswana	BWA	0.95	1759	1200	2700	147.999	228.457	1799.12	0.0822622	0.126983	2588423	1708359	0.66	0.124115	0.00197439	0.0127001	0.00256	2030	53.647	217126	270051	0	0	0.4	0.8	0.8	35.407
Eritrea	ERI	0.95	158889	102000	221000	13913.6	17491	78032.5	0.178306	0.22415	3620312	3620312	1	0.015	0.0138	0.03055	0.00256	2020	101.412	397789	471338			0.4			101.412
Eritrea	ERI	0.95	158889	102000	221000	13913.6	17491	78032.5	0.178306	0.22415	3620312	3620312	1	0.015	0.0138	0.03055	0.00256	2021	104.946	397789	471338	0.4	0.8	0.4	0.03055	0.0138	104.946
Eritrea	ERI	0.95	158889	102000	221000	13913.6	17491	78032.5	0.178306	0.22415	3620312	3620312	1	0.015	0.0138	0.03055	0.00256	2022	100.575	397789	471338	0.4	0.6	0.4	0.116044	0.101156	100.575
Eritrea	ERI	0.95	158889	102000	221000	13913.6	17491	78032.5	0.178306	0.22415	3620312	3620312	1	0.015	0.0138	0.03055	0.00256	2023	100.126	397789	471338	0.4	0.4	0.4	0.201539	0.188511	100.126
Eritrea	ERI	0.95	158889	102000	221000	13913.6	17491	78032.5	0.178306	0.22415	3620312	3620312	1	0.015	0.0138	0.03055	0.00256	2024	99.952	397789	471338	0.4	0.2	0.4	0.287033	0.275867	99.952
Eritrea	ERI	0.95	158889	102000	221000	13913.6	17491	78032.5	0.178306	0.22415	3620312	3620312	1	0.015	0.0138	0.03055	0.00256	2025	100.291	397789	471338	0	0	0.4	0.372528	0.363222	100.291
Eritrea	ERI	0.95	158889	102000	221000	13913.6	17491	78032.5	0.178306	0.22415	3620312	3620312	1	0.015	0.0138	0.03055	0.00256	2026	100.146	397789	471338	0	0	0.4	0.458022	0.450578	100.146
Eritrea	ERI	0.95	158889	102000	221000	13913.6	17491	78032.5	0.178306	0.22415	3620312	3620312	1	0.015	0.0138	0.03055	0.00256	2027	102.614	397789	471338	0	0	0.4	0.543517	0.537933	102.614
Eritrea	ERI	0.95	158889	102000	221000	13913.6	17491	78032.5	0.178306	0.22415	3620312	3620312	1	0.015	0.0138	0.03055	0.00256	2028	104.347	397789	471338	0	0	0.4	0.629011	0.625289	104.347
Eritrea	ERI	0.95	158889	102000	221000	13913.6	17491	78032.5	0.178306	0.22415	3620312	3620312	1	0.015	0.0138	0.03055	0.00256	2029	106.239	397789	471338	0	0	0.4	0.714506	0.712644	106.239
Eritrea	ERI	0.95	158889	102000	221000	13913.6	17491	78032.5	0.178306	0.22415	3620312	3620312	1	0.015	0.0138	0.03055	0.00256	2030	108.129	397789	471338	0	0	0.4	0.8	0.8	108.129
Sao Tome and Principe	STP	0.97	1933	1546.4	2319.6	239.002	342.828	2199.58	0.108658	0.155861	223107	223107	1	0.014	0.00966667	0	0.00256	2020	6.404	25439	30789			0.4			6.404
Sao Tome and Principe	STP	0.97	1933	1546.4	2319.6	239.002	342.828	2199.58	0.108658	0.155861	223107	223107	1	0.014	0.00966667	0	0.00256	2021	6.462	25439	30789	0.4	0.8	0.4	0	0.00966667	6.462
Sao Tome and Principe	STP	0.97	1933	1546.4	2319.6	239.002	342.828	2199.58	0.108658	0.155861	223107	223107	1	0.014	0.00966667	0	0.00256	2022	6.523	25439	30789	0.4	0.6	0.4	0.0888889	0.0974815	6.523
Sao Tome and Principe	STP	0.97	1933	1546.4	2319.6	239.002	342.828	2199.58	0.108658	0.155861	223107	223107	1	0.014	0.00966667	0	0.00256	2023	6.603	25439	30789	0.4	0.4	0.4	0.177778	0.185296	6.603
Sao Tome and Principe	STP	0.97	1933	1546.4	2319.6	239.002	342.828	2199.58	0.108658	0.155861	223107	223107	1	0.014	0.00966667	0	0.00256	2024	6.698	25439	30789	0.4	0.2	0.4	0.266667	0.273111	6.698
Sao Tome and Principe	STP	0.97	1933	1546.4	2319.6	239.002	342.828	2199.58	0.108658	0.155861	223107	223107	1	0.014	0.00966667	0	0.00256	2025	6.806	25439	30789	0	0	0.4	0.355556	0.360926	6.806
Sao Tome and Principe	STP	0.97	1933	1546.4	2319.6	239.002	342.828	2199.58	0.108658	0.155861	223107	223107	1	0.014	0.00966667	0	0.00256	2026	6.944	25439	30789	0	0	0.4	0.444444	0.448741	6.944
Sao Tome and Principe	STP	0.97	1933	1546.4	2319.6	239.002	342.828	2199.58	0.108658	0.155861	223107	223107	1	0.014	0.00966667	0	0.00256	2027	7.034	25439	30789	0	0	0.4	0.533333	0.536556	7.034
Sao Tome and Principe	STP	0.97	1933	1546.4	2319.6	239.002	342.828	2199.58	0.108658	0.155861	223107	223107	1	0.014	0.00966667	0	0.00256	2028	7.162	25439	30789	0	0	0.4	0.622222	0.62437	7.162
Sao Tome and Principe	STP	0.97	1933	1546.4	2319.6	239.002	342.828	2199.58	0.108658	0.155861	223107	223107	1	0.014	0.00966667	0	0.00256	2029	7.289	25439	30789	0	0	0.4	0.711111	0.712185	7.289
Sao Tome and Principe	STP	0.97	1933	1546.4	2319.6	239.002	342.828	2199.58	0.108658	0.155861	223107	223107	1	0.014	0.00966667	0	0.00256	2030	7.41	25439	30789	0	0	0.4	0.8	0.8	7.41
Ghana	GHA	0.98	5060166	3467000	7087000	743697	915726	5.88888e+06	0.126288	0.155501	32833032	32833032	1	0.501	0.00115625	0.0220263	0.00256	2020	841.541	3343415	3.95398e+06			0.4			841.541
Ghana	GHA	0.98	5060166	3467000	7087000	743697	915726	5.88888e+06	0.126288	0.155501	32833032	32833032	1	0.501	0.00115625	0.0220263	0.00256	2021	843.507	3343415	3.95398e+06	0.4	0.8	0.4	0.0220263	0.00115625	843.507
Ghana	GHA	0.98	5060166	3467000	7087000	743697	915726	5.88888e+06	0.126288	0.155501	32833032	32833032	1	0.501	0.00115625	0.0220263	0.00256	2022	858.082	3343415	3.95398e+06	0.4	0.6	0.4	0.108468	0.0899167	858.082
Ghana	GHA	0.98	5060166	3467000	7087000	743697	915726	5.88888e+06	0.126288	0.155501	32833032	32833032	1	0.501	0.00115625	0.0220263	0.00256	2023	867.136	3343415	3.95398e+06	0.4	0.4	0.4	0.194909	0.178677	867.136
Ghana	GHA	0.98	5060166	3467000	7087000	743697	915726	5.88888e+06	0.126288	0.155501	32833032	32833032	1	0.501	0.00115625	0.0220263	0.00256	2024	876.129	3343415	3.95398e+06	0.4	0.2	0.4	0.281351	0.267437	876.129
Ghana	GHA	0.98	5060166	3467000	7087000	743697	915726	5.88888e+06	0.126288	0.155501	32833032	32833032	1	0.501	0.00115625	0.0220263	0.00256	2025	884.629	3343415	3.95398e+06	0	0	0.4	0.367792	0.356198	884.629
Ghana	GHA	0.98	5060166	3467000	7087000	743697	915726	5.88888e+06	0.126288	0.155501	32833032	32833032	1	0.501	0.00115625	0.0220263	0.00256	2026	895.02	3343415	3.95398e+06	0	0	0.4	0.454234	0.444958	895.02
Ghana	GHA	0.98	5060166	3467000	7087000	743697	915726	5.88888e+06	0.126288	0.155501	32833032	32833032	1	0.501	0.00115625	0.0220263	0.00256	2027	899.893	3343415	3.95398e+06	0	0	0.4	0.540675	0.533719	899.893
Ghana	GHA	0.98	5060166	3467000	7087000	743697	915726	5.88888e+06	0.126288	0.155501	32833032	32833032	1	0.501	0.00115625	0.0220263	0.00256	2028	907.121	3343415	3.95398e+06	0	0	0.4	0.627117	0.622479	907.121
Ghana	GHA	0.98	5060166	3467000	7087000	743697	915726	5.88888e+06	0.126288	0.155501	32833032	32833032	1	0.501	0.00115625	0.0220263	0.00256	2029	914.348	3343415	3.95398e+06	0	0	0.4	0.713558	0.71124	914.348
Ghana	GHA	0.98	5060166	3467000	7087000	743697	915726	5.88888e+06	0.126288	0.155501	32833032	32833032	1	0.501	0.00115625	0.0220263	0.00256	2030	921.749	3343415	3.95398e+06	0	0	0.4	0.8	0.8	921.749

## Sheet: Code Book
Variable Name	Definition	Source	Link
country	Country	Global Health Observatory	﻿https://apps.who.int/gho/data/view.main.MALARIAINCIDENCEv?lang=en
ISO3	ISO3 code	Global Health Observatory	﻿https://apps.who.int/gho/data/view.main.MALARIAINCIDENCEv?lang=en
coverage	DTP3 coverage among one-year-olds	Global Health Observatory	https://www.who.int/data/gho/data/indicators/indicator-details/GHO/diphtheria-tetanus-toxoid-and-pertussis-(dtp3)-immunization-coverage-among-1-year-olds-(-)
malaria_prev	﻿Estimated number of malaria cases 2020	Global Health Observatory	﻿https://apps.who.int/gho/data/view.main.MALARIAINCIDENCEv?lang=en
malaria_prev_min	﻿Estimated number of malaria cases 2020 (Lower bound)	Global Health Observatory	﻿https://apps.who.int/gho/data/view.main.MALARIAINCIDENCEv?lang=en
malaria_prev_max	﻿Estimated number of malaria cases 2020 (Upper bound)	Global Health Observatory	﻿https://apps.who.int/gho/data/view.main.MALARIAINCIDENCEv?lang=en
1_4est	Estimated number of cases occurring among children 1-4 years old	Institutes of Health Metrics & Evaluation	https://vizhub.healthdata.org/gbd-results/
5_9est	Estimated number of cases occurring among children 5-9 years old	Institutes of Health Metrics & Evaluation	https://vizhub.healthdata.org/gbd-results/
Allages_est	Estimated number of cases occurring among all ages	Institutes of Health Metrics & Evaluation	https://vizhub.healthdata.org/gbd-results/
1_4prop	Proportion of cases occurring among children 1-4 years old	Calculated
5_9prop	Proportion of cases occurring among children 5-9 years old	Calculated
pop_total	Country's total population	World Malaria Report 2021	https://www.who.int/teams/global-malaria-programme/reports/world-malaria-report-2021
pop_atrisk	Number of people in country living in malaria endemic area	World Malaria Report 2021	https://www.who.int/teams/global-malaria-programme/reports/world-malaria-report-2021
at_risk	Proportion of country's population living in malaria endemic area	World Malaria Report 2021	https://www.who.int/teams/global-malaria-programme/reports/world-malaria-report-2021
trr	Treatment received rate. Percentage of children under age five who were ill with fever in the last two weeks and received any appropriate (locally defined) anti-malarial drugs	The World Bank	https://data.worldbank.org/indicator/SH.MLR.TRET.ZS
dpc	Delayed parasite clearance rate. Proportion of treated patients with parasitemia on day 3 of treatment. Estimated using studies of P. falciparum occurring in African countries	Malaria Threat Map	from: https://apps.who.int/malaria/maps/threats/
tfr	Treatment failure rate. Proportion of cases for which treatment fails. Estimated using ACT treatment failure rates from studies of P. falciparum occurring in African countries	Malaria Threat Map	from: https://apps.who.int/malaria/maps/threats/
CFR_malaria	Proportion of cases that will result in death	World Malaria Report 2021; Global Health Observatory	https://www.who.int/publications/i/item/9789240040496	https://apps.who.int/gho/data/node.main.A1368?lang=en
year	Year
1	Estimated number of one-year-olds in year X	World Population Prospects 2019	https://population.un.org/wpp/Download/Standard/Population/
Pop1_4	Estimated number of 1-4-year-olds in year X	World Population Prospects 2019	https://population.un.org/wpp/Download/Standard/Population/
Pop5_9	Estimated number of 5-9-year-olds in year X	World Population Prospects 2019	https://population.un.org/wpp/Download/Standard/Population/
VE1	Vaccine efficacy (VE) in year X for Scenario 1: VE is constant at 40% for four years dropping to 0% in year five	Assigned
VE2	Vaccine efficacy (VE) in year X for Scenario 2: VE begins at 80% and drops 20 percentage points per year	Assigned
VE3	Vaccine efficacy (VE) in year X for Scenario 3: VE is constant at 40% for entire study period	Assigned
tfr_increasing	Treatment failure rate in year X in scenario of increasing resistance (TFRs reach 80% by year 2030)	Assigned
Pop1	Number of one-year-olds in malaria endemic areas eligible for a vaccine	Calculated
