# Supplementary material for: Modeling of malaria vaccine effectiveness on disease burden and drug resistance in 42 African countries
Source: Commun Med (Lond). 2023 Oct 13;3:144. doi: 10.1038/s43856-023-00373-y (PMC10576074; doi:10.1038/s43856-023-00373-y)
Supplement: Supplementary file 5 — Supplementary Data 3 [file 43856_2023_373_MOESM5_ESM.xlsx]

## Sheet: Results
country	year	I_VE0	I_VE0_min	I_VE0_max	Ires_VE0	Ires_VE0_min	Ires_VE0_max	D_VE0	D_VE0_min	D_VE0_max	Ires2_VE0	Ires2_VE0_min	Ires2_VE0_max	I_VE1	I_VE1_min	I_VE1_max	Ires_VE1	Ires_VE1_min	Ires_VE1_max	D_VE1	D_VE1_min	D_VE1_max	Ires2_VE1	Ires2_VE1_min	Ires2_VE1_max	I_VE2	I_VE2_min	I_VE2_max	Ires_VE2	Ires_VE2_min	Ires_VE2_max	D_VE2	D_VE2_min	D_VE2_max	Ires2_VE2	Ires2_VE2_min	Ires2_VE2_max	I_VE3	I_VE3_min	I_VE3_max	Ires_VE3	Ires_VE3_min	Ires_VE3_max	D_VE3	D_VE3_min	D_VE3_max	Ires2_VE3	Ires2_VE3_min	Ires2_VE3_max
Angola	2021	350.686	220.97	525.84	0.393539	0.222919	0.650149	1.01173	0.577099	1.60076	0.393539	0.222919	0.650149	287.562	181.195	431.189	0.322702	0.182794	0.533122	0.829616	0.473222	1.31262	0.322702	0.182794	0.533122	224.439	141.421	336.538	0.251865	0.142668	0.416095	0.647505	0.369344	1.02449	0.251865	0.142668	0.416095	287.562	181.195	431.189	0.322702	0.182794	0.533122	0.829616	0.473222	1.31262	0.322702	0.182794	0.533122
Angola	2022	711.466	524.835	994.275	0.798407	0.516446	1.32946	2.05258	1.32257	3.03083	6.39214	3.53265	11.251	583.402	430.365	815.305	0.654694	0.423486	1.09016	1.68311	1.08451	2.48528	5.24155	2.89678	9.22586	486.9	357.974	682.154	0.546399	0.352108	0.913685	1.4047	0.898589	2.07507	4.63024	2.54591	8.15732	583.402	430.365	815.305	0.654694	0.423486	1.09016	1.68311	1.08451	2.48528	5.24155	2.89678	9.22586
Angola	2023	1081.23	772.01	1440.53	1.21336	0.773532	1.96442	3.11935	2.0895	4.3233	18.1509	10.7291	29.8944	886.689	633.092	1181.36	0.995042	0.634348	1.61103	2.55809	1.7135	3.5455	14.8863	8.79936	24.5193	787.608	558.643	1059.6	0.883854	0.558131	1.43426	2.27225	1.5214	3.18308	14.2581	8.39805	23.5238	886.689	633.092	1181.36	0.995042	0.634348	1.61103	2.55809	1.7135	3.5455	14.8863	8.79936	24.5193
Angola	2024	1460.27	1100	1906.02	1.63872	1.08515	2.50912	4.21288	3.01503	5.88543	35.8086	23.3651	55.8912	1197.66	902.153	1563.33	1.34402	0.890006	2.05798	3.45526	2.47269	4.82734	29.3735	19.1675	45.8467	1127.59	853.479	1464.62	1.26538	0.838053	1.92103	3.25308	2.34547	4.5959	30.2761	19.5362	47.3381	1197.66	902.153	1563.33	1.34402	0.890006	2.05798	3.45526	2.47269	4.82734	29.3735	19.1675	45.8467
Angola	2025	1879.95	1423.85	2390.59	2.10968	1.37547	3.20958	5.42365	3.7899	7.86864	61.5382	39.5216	94.7585	1610.83	1216.43	2062.78	1.80767	1.17542	2.74744	4.64724	3.22464	6.78968	54.9572	35.1564	85.4813	1539.05	1154.34	1983.17	1.72712	1.12221	2.60513	4.44015	3.09555	6.52762	55.8871	35.9127	86.9276	1542.07	1167.89	1961.17	1.73051	1.12824	2.63284	4.44885	3.10845	6.45522	50.4889	32.4245	77.746
Angola	2026	2311.49	1769.12	2910.66	2.59395	1.71944	3.84287	6.66863	4.68474	9.58048	94.0111	62.7091	150.515	2035.79	1556.6	2575.09	2.28456	1.5145	3.42052	5.87324	4.1026	8.47593	87.3069	58.2634	141.081	1961.93	1492.73	2493.18	2.20168	1.45974	3.32151	5.66017	3.95376	8.20632	88.2605	59.0389	142.564	1896.28	1451.27	2388.2	2.12801	1.41056	3.15273	5.47077	3.84272	7.8608	77.1453	51.4579	123.517
Angola	2027	2751.45	2133.43	3515.44	3.08768	2.08579	4.63084	7.93793	5.55963	11.3274	133.4	92.2163	202.243	2469.58	1916.11	3166.97	2.77136	1.87633	4.14698	7.12472	4.96407	10.199	126.591	87.7042	192.661	2394.13	1850.85	3081.62	2.68669	1.82043	3.99736	6.90706	4.81208	9.92347	127.568	88.499	194.181	2257.52	1750.34	2884.65	2.53339	1.71134	3.79982	6.51293	4.5608	9.29579	109.488	75.6849	165.996
Angola	2028	3201.74	2536.48	3983.25	3.59299	2.49965	5.34056	9.23701	6.60061	13.2888	179.837	123.997	273.795	2913.82	2314.61	3645.24	3.26989	2.28586	4.85982	8.40636	5.99483	12.1655	172.953	119.377	263.065	2836.75	2247.94	3572.97	3.18341	2.22876	4.7492	8.18402	5.84468	11.9243	173.958	120.006	264.725	2627.32	2081.31	3269.08	2.94838	2.05122	4.38264	7.57981	5.41548	10.9076	147.629	101.778	224.776
Angola	2029	3662.46	2956.68	4595.53	4.11002	2.94896	6.01268	10.5662	7.5983	14.6535	233.481	166.829	352.827	3368.63	2730.31	4241.36	3.78028	2.71849	5.5669	9.71848	6.97949	13.5068	226.559	161.525	343.15	3289.9	2662.17	4175.25	3.69192	2.64916	5.46145	9.49134	6.83801	13.2606	227.597	162.534	344.763	3005.79	2426.44	3771.66	3.3731	2.42007	4.93504	8.6717	6.23473	12.0292	191.703	136.965	289.722
Angola	2030	4133.84	3457.57	5143.63	4.639	3.25558	6.65306	11.9261	8.68403	16.4975	294.501	201.163	437.558	3834.5	3227.28	4782.84	4.30308	3.02051	6.19882	11.0625	8.05333	15.3024	287.603	196.517	429.315	3753.78	3157.44	4714.97	4.2125	2.94944	6.09067	10.8296	7.90821	15.0078	288.659	197.177	430.587	3393.11	2837.97	4222.01	3.80775	2.67195	5.46129	9.7891	7.12645	13.5455	241.85	165.175	359.305
Benin	2021	205.159	140.127	295.283	0.37339	0.196356	0.705392	0.525207	0.340171	0.853352	0.37339	0.196356	0.705392	142.791	97.5284	205.517	0.259879	0.136664	0.490953	0.365544	0.236759	0.593933	0.259879	0.136664	0.490953	80.4224	54.9298	115.751	0.146369	0.0769716	0.276514	0.205881	0.133347	0.334514	0.146369	0.0769716	0.276514	142.791	97.5284	205.517	0.259879	0.136664	0.490953	0.365544	0.236759	0.593933	0.259879	0.136664	0.490953
Benin	2022	413.737	306.731	581.33	0.753002	0.414986	1.4418	1.05917	0.723961	1.71921	3.89872	2.03584	7.54701	287.961	213.485	404.605	0.52409	0.28883	1.00349	0.737181	0.503877	1.19657	2.71351	1.41694	5.25272	193.369	143.194	272.322	0.351932	0.191919	0.675406	0.495025	0.338392	0.805362	2.06384	1.07399	3.99847	287.961	213.485	404.605	0.52409	0.28883	1.00349	0.737181	0.503877	1.19657	2.71351	1.41694	5.25272
Benin	2023	625.928	497.794	833.167	1.13919	0.719015	2.01546	1.60238	1.15691	2.40326	10.6246	6.86124	17.4641	435.769	346.547	580.063	0.7931	0.500616	1.40325	1.11557	0.805359	1.67325	7.39876	4.7774	12.1638	339.477	270.868	453.161	0.617848	0.393718	1.0693	0.869061	0.614223	1.27504	6.73866	4.355	10.8899	435.769	346.547	580.063	0.7931	0.500616	1.40325	1.11557	0.805359	1.67325	7.39876	4.7774	12.1638
Benin	2024	841.779	663.749	1084.78	1.53204	1.01169	2.6903	2.15495	1.581	3.20794	20.6024	14.144	34.5602	586.25	462.212	755.638	1.06698	0.704644	1.87411	1.5008	1.10093	2.23471	14.3551	9.85686	24.0935	519.356	406.58	674.12	0.945228	0.637992	1.63143	1.32955	0.965191	1.94534	15.1759	10.2065	25.4545	586.25	462.212	755.638	1.06698	0.704644	1.87411	1.5008	1.10093	2.23471	14.3551	9.85686	24.0935
Benin	2025	1062.88	865.79	1364.54	1.93445	1.23294	3.28599	2.72098	2.05107	3.91825	33.9842	22.1713	54.1749	803.372	649.871	1030.22	1.46214	0.921043	2.45744	2.05663	1.54694	2.93028	27.6671	17.6112	43.7279	735.199	588.879	935.268	1.33806	0.862111	2.21013	1.88211	1.433	2.63538	28.4997	18.3908	45.4289	740.518	603.135	950.767	1.34774	0.859047	2.29013	1.89573	1.42869	2.73077	23.6927	15.4572	37.794
Benin	2026	1288.26	1041.08	1610.62	2.34463	1.52217	3.80312	3.29794	2.52452	4.53488	50.7484	33.3514	79.5146	1024.64	820.214	1270.92	1.86485	1.20558	2.96134	2.62308	2.01227	3.55797	44.3791	28.9402	70.2533	955.083	757.993	1194.78	1.73825	1.14543	2.70902	2.44501	1.89394	3.34551	45.2271	29.3607	71.6895	897.888	725.465	1122.64	1.63416	1.0611	2.65162	2.29859	1.75909	3.16183	35.4003	23.2588	55.4746
Benin	2027	1516.51	1285.25	1874.85	2.76005	1.83295	4.43055	3.88226	2.953	5.31843	70.9537	48.6048	111.822	1249.24	1050.65	1563.09	2.27361	1.51232	3.57759	3.19805	2.43317	4.36614	64.5623	43.3676	102.555	1178.63	981.523	1486.65	2.14511	1.45132	3.32143	3.0173	2.31517	4.15063	65.4254	44.0387	104.017	1057.4	896.154	1307.36	1.92446	1.27839	3.09067	2.70693	2.05829	3.71076	49.5229	33.9118	78.0631
Benin	2028	1748.36	1457.12	2148.97	3.18201	2.14521	4.96604	4.4758	3.39962	5.97287	94.6408	66.9992	140.573	1477.68	1219.33	1806.57	2.68938	1.82078	4.102	3.78286	2.87258	5.00841	88.2687	62.4333	131.314	1406.02	1149.14	1714.91	2.55896	1.7589	3.84199	3.59942	2.75284	4.78972	89.1502	63.258	132.806	1219.54	1016.34	1499.48	2.21957	1.49692	3.46563	3.12203	2.37037	4.16919	66.0931	46.8106	98.1852
Benin	2029	1983.8	1681.57	2411.94	3.61052	2.43987	5.60108	5.07853	3.8337	6.71925	121.86	85.8019	180.009	1709.97	1440.5	2064.26	3.11215	2.11204	4.72717	4.37753	3.29995	5.80607	115.556	81.2995	170.434	1637.24	1361.74	1993.9	2.97978	2.04929	4.46319	4.19133	3.17845	5.51049	116.459	82.1425	172.274	1384.33	1173.08	1683.22	2.51948	1.70333	3.91072	3.54388	2.67387	4.69248	85.1503	59.9869	125.74
Benin	2030	2222.83	1889.94	2692.51	4.04555	2.77173	6.11487	5.69044	4.29454	7.54221	152.663	109.597	226.019	1946.29	1646.28	2352.96	3.54224	2.44144	5.23284	4.98249	3.75486	6.62172	146.495	105.159	217.128	1872.27	1566.17	2272.84	3.40753	2.37755	5.05466	4.79301	3.63119	6.32107	147.408	105.717	218.673	1551.75	1318.93	1879.79	2.82418	1.93605	4.27102	3.97248	2.99628	5.27	106.734	76.6801	158.073
Botswana	2021	0.0235637	0.0155552	0.0375005	5.77e-06	3.35e-06	1.1e-05	6.03e-05	3.74e-05	0.00010579	5.77e-06	3.35e-06	1.1e-05	0.0146095	0.00964423	0.0232503	3.58e-06	2.07e-06	6.85e-06	3.74e-05	2.32e-05	6.56e-05	3.58e-06	2.07e-06	6.85e-06	0.0056553	0.00373325	0.00900013	1.39e-06	8.03e-07	2.65e-06	1.45e-05	8.98e-06	2.54e-05	1.39e-06	8.03e-07	2.65e-06	0.0146095	0.00964423	0.0232503	3.58e-06	2.07e-06	6.85e-06	3.74e-05	2.32e-05	6.56e-05	3.58e-06	2.07e-06	6.85e-06
Botswana	2022	0.0471657	0.0351032	0.0696061	1.16e-05	7.42e-06	2.15e-05	0.00012074	8.36e-05	0.00020629	0.00027088	0.00015814	0.00049639	0.0292427	0.021764	0.0431558	7.17e-06	4.6e-06	1.33e-05	7.49e-05	5.18e-05	0.0001279	0.00016795	9.8e-05	0.00030776	0.0157969	0.0115949	0.0233838	3.87e-06	2.45e-06	7.17e-06	4.04e-05	2.76e-05	7e-05	0.00011538	6.69e-05	0.00021137	0.0292427	0.021764	0.0431558	7.17e-06	4.6e-06	1.33e-05	7.49e-05	5.18e-05	0.0001279	0.00016795	9.8e-05	0.00030776
Botswana	2023	0.0706379	0.0565466	0.102186	1.73e-05	1.09e-05	3.07e-05	0.00018083	0.0001327	0.00028476	0.0007957	0.00048356	0.00133987	0.0437955	0.0350589	0.0633555	1.07e-05	6.76e-06	1.9e-05	0.00011212	8.23e-05	0.00017655	0.00049333	0.00029981	0.00083072	0.0303917	0.0239715	0.0444934	7.45e-06	4.62e-06	1.29e-05	7.78e-05	5.62e-05	0.00012671	0.0004407	0.00026762	0.00075303	0.0437955	0.0350589	0.0633555	1.07e-05	6.76e-06	1.9e-05	0.00011212	8.23e-05	0.00017655	0.00049333	0.00029981	0.00083072
Botswana	2024	0.094004	0.0772261	0.132757	2.3e-05	1.49e-05	3.76e-05	0.00024065	0.00018042	0.00037537	0.0015788	0.00099475	0.00272154	0.0582826	0.0478802	0.0823095	1.43e-05	9.22e-06	2.33e-05	0.0001492	0.00011186	0.00023273	0.00097886	0.00061675	0.00168736	0.0494208	0.0395226	0.0715455	1.21e-05	7.73e-06	2.04e-05	0.00012652	8.82e-05	0.00020086	0.00107542	0.00066327	0.00188617	0.0582826	0.0478802	0.0823095	1.43e-05	9.22e-06	2.33e-05	0.0001492	0.00011186	0.00023273	0.00097886	0.00061675	0.00168736
Botswana	2025	0.122987	0.0997942	0.174942	3.01e-05	1.86e-05	4.96e-05	0.00031485	0.00022672	0.00047465	0.00287054	0.00171079	0.00490354	0.0873655	0.0699664	0.124641	2.14e-05	1.3e-05	3.53e-05	0.00022366	0.00015814	0.00034443	0.00227167	0.0013217	0.00387084	0.0785556	0.0620381	0.111801	1.93e-05	1.16e-05	3.24e-05	0.0002011	0.00014151	0.00031114	0.00236871	0.00139304	0.00407049	0.0762523	0.0618725	0.108464	1.87e-05	1.16e-05	3.07e-05	0.00019521	0.00014056	0.00029428	0.00177974	0.00106069	0.00304021
Botswana	2026	0.151882	0.126635	0.208459	3.72e-05	2.28e-05	6.19e-05	0.00038882	0.0002768	0.00059575	0.00448162	0.00264852	0.0077004	0.116411	0.0954565	0.164311	2.85e-05	1.71e-05	4.77e-05	0.00029801	0.00020853	0.00046608	0.00388559	0.00226129	0.00667266	0.107626	0.087864	0.151406	2.64e-05	1.58e-05	4.48e-05	0.00027552	0.00019194	0.00043289	0.00398195	0.00233215	0.00687099	0.094167	0.0785139	0.129245	2.31e-05	1.41e-05	3.84e-05	0.00024107	0.00017162	0.00036937	0.00277862	0.00164209	0.00477428
Botswana	2027	0.180892	0.15019	0.246161	4.43e-05	2.75e-05	7.08e-05	0.00046308	0.00033489	0.00066466	0.00640934	0.00394224	0.010364	0.145468	0.118543	0.201862	3.56e-05	2.19e-05	5.69e-05	0.0003724	0.0002667	0.00053707	0.00581561	0.00355652	0.00946256	0.136625	0.111449	0.188865	3.35e-05	2.05e-05	5.37e-05	0.00034976	0.00024999	0.00050327	0.0059115	0.00362703	0.00966032	0.112154	0.0931182	0.152621	2.75e-05	1.71e-05	4.39e-05	0.00028711	0.00020763	0.00041209	0.00397381	0.0024442	0.00642575
Botswana	2028	0.209951	0.172166	0.287304	5.14e-05	3.24e-05	7.96e-05	0.00053747	0.00039395	0.00077853	0.0086552	0.00547252	0.0139828	0.174504	0.140499	0.243149	4.28e-05	2.68e-05	6.64e-05	0.00044673	0.00032571	0.00065377	0.0080625	0.0050565	0.0131236	0.165594	0.133346	0.23006	4.06e-05	2.54e-05	6.39e-05	0.00042392	0.00030887	0.00061975	0.00815766	0.00511561	0.0132945	0.13017	0.106743	0.17813	3.19e-05	2.01e-05	4.93e-05	0.00033323	0.00024425	0.00048269	0.00536626	0.00339298	0.0086694
Botswana	2029	0.239079	0.198233	0.32828	5.86e-05	3.75e-05	9.03e-05	0.00061204	0.00045607	0.0008685	0.0112202	0.00730765	0.0184362	0.203554	0.166491	0.28404	4.99e-05	3.19e-05	7.82e-05	0.0005211	0.00038769	0.00075207	0.0106272	0.00690036	0.0175301	0.194578	0.159284	0.270859	4.77e-05	3.05e-05	7.59e-05	0.00049812	0.00037072	0.00071784	0.0107216	0.0069589	0.0176828	0.14823	0.122905	0.203535	3.63e-05	2.32e-05	5.6e-05	0.00037947	0.00028276	0.00053847	0.00695657	0.00453077	0.0114306
Botswana	2030	0.26827	0.229919	0.353481	6.57e-05	4.25e-05	0.00010091	0.00068677	0.00051745	0.00098076	0.0141047	0.00934217	0.0226985	0.232596	0.198046	0.307096	5.7e-05	3.69e-05	8.87e-05	0.00059545	0.00044879	0.00085461	0.0135089	0.00895519	0.021788	0.223599	0.190823	0.296911	5.48e-05	3.55e-05	8.64e-05	0.00057241	0.00043178	0.00081937	0.013604	0.00902523	0.0219419	0.166328	0.142551	0.21916	4.08e-05	2.64e-05	6.26e-05	0.0004258	0.00032082	0.00060808	0.008745	0.00579219	0.0140732
Burkina Faso	2021	358.918	222.362	569.164	1.59335	0.85945	2.96952	1.26141	0.761408	2.14944	1.59335	0.85945	2.96952	228.272	141.422	361.988	1.01337	0.54661	1.88861	0.802258	0.484256	1.36704	1.01337	0.54661	1.88861	97.6257	60.4825	154.812	0.433391	0.23377	0.807709	0.343104	0.207103	0.584648	0.433391	0.23377	0.807709	228.272	141.422	361.988	1.01337	0.54661	1.88861	0.802258	0.484256	1.36704	1.01337	0.54661	1.88861
Burkina Faso	2022	722.578	490.3	1063.25	3.20775	1.9582	6.00319	2.53949	1.57132	4.02764	19.3056	11.2959	36.2568	459.56	311.831	676.224	2.04013	1.24541	3.81803	1.61512	0.999358	2.56158	12.2783	7.1842	23.0593	261.864	178.369	385.805	1.1625	0.730478	2.17829	0.920318	0.568767	1.44797	8.476	4.87845	15.9274	459.56	311.831	676.224	2.04013	1.24541	3.81803	1.61512	0.999358	2.56158	12.2783	7.1842	23.0593
Burkina Faso	2023	1092.11	797.453	1506.89	4.84822	2.99084	8.48953	3.83821	2.63471	5.73469	53.3264	30.4864	88.7131	694.923	507.341	958.951	3.08498	1.90277	5.40265	2.4423	1.67618	3.64975	33.9477	19.402	56.4847	494	357.444	692.205	2.19302	1.30906	3.73632	1.73615	1.16252	2.66666	30.0974	16.7199	50.3283	694.923	507.341	958.951	3.08498	1.90277	5.40265	2.4423	1.67618	3.64975	33.9477	19.402	56.4847
Burkina Faso	2024	1467.68	1122.94	1972.84	6.51551	4.22629	10.671	5.15815	3.55459	7.68584	103.892	62.4485	169.852	934.472	714.801	1256.28	4.14841	2.69023	6.79581	3.28419	2.26242	4.89612	66.2023	39.7813	108.302	795.262	584.59	1105.85	3.53041	2.20017	5.69706	2.79493	1.87157	4.28685	71.3778	42.0488	119.538	934.472	714.801	1256.28	4.14841	2.69023	6.79581	3.28419	2.26242	4.89612	66.2023	39.7813	108.302
Burkina Faso	2025	1848.46	1439.7	2510.45	8.20588	5.41847	13.1602	6.49637	4.51046	9.77454	171.054	109.798	278.353	1307.94	1020.65	1788.06	5.80637	3.86062	9.26213	4.59674	3.19916	6.99012	133.096	83.0463	223.378	1165.88	892.997	1634.96	5.1757	3.36089	8.33765	4.09746	2.80052	6.314	138.316	85.0144	230.768	1177.68	916.985	1599.86	5.22807	3.45117	8.38808	4.13892	2.87211	6.2327	109.107	70.0439	177.561
Burkina Faso	2026	2236.2	1795.61	2999.37	9.92721	7.09558	15.6149	7.85911	5.49082	11.6666	255.21	172.5	416.394	1687.93	1328.2	2266.99	7.49323	5.2945	12.024	5.93219	4.15897	8.89192	217.083	144.543	361.238	1543.01	1207.55	2110.83	6.84992	4.7411	11.025	5.4229	3.75237	8.11051	222.394	148.025	368.757	1425.67	1144.56	1912.86	6.32899	4.52272	9.95567	5.01049	3.49797	7.44457	162.944	110.086	265.85
Burkina Faso	2027	2629.66	2128.12	3500.1	11.6739	8.49022	18.6385	9.24191	6.57502	13.6882	356.635	250.25	593.267	2074.26	1659.25	2786.85	9.20828	6.6062	15.0047	7.28995	5.22436	10.7983	318.576	222.281	538.459	1926.84	1529.83	2593.62	8.55387	6.04337	13.9885	6.77187	4.81076	9.93471	323.977	225.822	546.106	1677.66	1357.4	2233.72	7.44764	5.41413	11.8924	5.89609	4.1908	8.74481	227.924	159.843	379.178
Burkina Faso	2028	3029.68	2504.88	4003.77	13.4497	9.516	21.3898	10.6478	7.6862	15.4068	475.561	317.455	777.552	2467.55	2031.25	3282.02	10.9542	7.60449	17.7136	8.67215	6.31757	12.4844	437.871	289.466	723.424	2317.58	1912.57	3085.41	10.2885	7.03182	16.6798	8.14511	5.89678	11.6721	443.378	293.076	731.22	1934.18	1598.69	2556.95	8.58641	6.07096	13.657	6.79763	4.90153	9.85038	304.224	202.897	497.433
Burkina Faso	2029	3436.25	2811.13	4384.73	15.2546	10.8289	24.0444	12.0766	9.11503	17.2661	612.25	411.543	977.627	2867.87	2331.77	3653.77	12.7314	8.89378	20.328	10.0791	7.73154	14.5331	575.293	383.94	924.654	2715.34	2228.59	3487.14	12.0542	8.3112	19.2764	9.54302	7.30348	13.8647	580.916	387.832	932.616	2195.24	1795.24	2801.69	9.74534	6.91274	15.362	7.71512	5.81648	11.049	392.046	263.699	626.024
Burkina Faso	2030	3849.28	3117.67	4937.31	17.0882	12.2874	27.0818	13.5282	10.2931	19.4408	766.966	540.779	1235.19	3275.46	2632.98	4185.37	14.5408	10.3317	23.3347	11.5115	8.89451	16.6347	731.204	513.899	1184.47	3120.15	2527.91	4043.27	13.8513	9.73861	22.2641	10.9657	8.45873	15.9541	736.912	517.642	1192.55	2460.79	1992.17	3159.9	10.9242	7.84877	17.3156	8.64839	6.5715	12.4489	491.591	346.235	791.805
Burundi	2021	149.879	88.9975	240.103	1.25388	0.664772	2.34384	0.383689	0.197625	0.636795	1.25388	0.664772	2.34384	93.5242	55.5345	149.824	0.782424	0.414818	1.46256	0.239422	0.123318	0.39736	0.782424	0.414818	1.46256	37.1699	22.0714	59.5454	0.310963	0.164863	0.581273	0.0951549	0.0490109	0.157925	0.310963	0.164863	0.581273	93.5242	55.5345	149.824	0.782424	0.414818	1.46256	0.239422	0.123318	0.39736	0.782424	0.414818	1.46256
Burundi	2022	303.232	200.378	455.044	2.53684	1.37154	4.38489	0.776273	0.440216	1.23526	8.65355	4.39429	15.5467	189.217	125.036	283.947	1.58299	0.855841	2.73617	0.484394	0.274695	0.770803	5.39981	2.74204	9.70114	103.379	68.8099	153.292	0.864866	0.456604	1.46103	0.264649	0.152599	0.421887	3.5328	1.77489	6.45774	189.217	125.036	283.947	1.58299	0.855841	2.73617	0.484394	0.274695	0.770803	5.39981	2.74204	9.70114
Burundi	2023	459.034	328.701	648.483	3.84028	2.37375	6.52465	1.17513	0.743261	1.76037	22.3267	13.2287	38.9591	286.514	205.149	404.801	2.39697	1.48154	4.07277	0.733475	0.463884	1.09887	13.9387	8.25881	24.3254	199.051	143.096	279.886	1.66526	1.01378	2.86928	0.50957	0.332337	0.757837	12.0325	6.94894	21.1348	286.514	205.149	404.801	2.39697	1.48154	4.07277	0.733475	0.463884	1.09887	13.9387	8.25881	24.3254
Burundi	2024	617.265	464.216	832.904	5.16404	3.15714	8.41487	1.5802	1.09164	2.30957	42.3673	26.643	71.3321	385.406	289.828	520.207	3.2243	1.9709	5.25455	0.986639	0.68149	1.44233	26.4644	16.6366	44.5644	324.668	240.108	442.152	2.71617	1.68857	4.45353	0.83115	0.563486	1.27773	28.2149	17.6846	48.732	385.406	289.828	520.207	3.2243	1.9709	5.25455	0.986639	0.68149	1.44233	26.4644	16.6366	44.5644
Burundi	2025	776.88	611.026	1033.15	6.49938	4.06333	10.6313	1.98881	1.37732	2.86015	68.7004	44.5995	121.25	541.224	426.115	730.882	4.52788	2.85747	7.53338	1.38553	0.954525	1.97877	52.5521	34.1998	94.1008	479.716	375.254	658.729	4.0133	2.57159	6.90927	1.22807	0.825342	1.81238	54.3555	35.3996	98.3777	485.239	381.602	645.47	4.05951	2.53738	6.64197	1.24221	0.860037	1.78693	42.9361	27.8622	75.7996
Burundi	2026	939.072	769.202	1235.84	7.85627	5.08632	12.4642	2.40402	1.73547	3.27996	101.543	66.4998	157.554	700.03	562.029	932.095	5.85645	3.86292	9.20843	1.79208	1.30116	2.49818	85.2356	54.6055	131.174	637.506	524.649	855.7	5.33337	3.5528	8.29106	1.63201	1.16701	2.32659	87.071	55.8266	133.803	586.76	480.451	772.403	4.90884	3.17721	7.78977	1.50211	1.08402	2.04997	63.4958	41.5786	98.5272
Burundi	2027	1103.01	886.59	1457.05	9.22782	6.13322	14.6	2.82372	1.9547	3.89753	140.988	92.5182	225.415	860.974	691.336	1146.98	7.20291	4.68812	11.3047	2.20409	1.51428	3.08237	124.578	79.557	202.936	797.699	646.687	1061.78	6.67355	4.43712	10.5335	2.04211	1.41648	2.90893	126.445	82.0862	204.772	689.456	554.059	911.15	5.76799	3.83381	9.12869	1.76501	1.22122	2.43752	88.2086	57.886	141.05
Burundi	2028	1269.1	1068.57	1650.08	10.6173	7.26544	16.6163	3.2489	2.35975	4.53425	187.104	125.241	293.98	1024.3	842.546	1354.83	8.56929	5.80927	13.2839	2.62221	1.87935	3.75406	170.667	112.79	274.918	960.268	792.982	1285.39	8.0336	5.49194	12.4706	2.45828	1.72377	3.58494	172.571	114.535	276.793	793.573	667.842	1032.2	6.63903	4.54216	10.3937	2.03155	1.4749	2.83758	117.124	78.3521	184.105
Burundi	2029	1437.39	1184.42	1903.17	12.0252	8.28258	18.5119	3.67972	2.73618	5.2264	239.975	158.253	374.084	1190.02	975.295	1586.98	9.95568	6.76936	15.2887	3.04644	2.21654	4.36774	223.596	146.005	348.265	1125.18	925.123	1487.79	9.41323	6.37003	14.5598	2.88045	2.10252	4.1594	225.538	147.349	353.119	899.146	740.727	1191.26	7.52226	5.18015	11.5812	2.30181	1.7106	3.27265	150.3	99.1265	234.333
Burundi	2030	1607.97	1302.14	2076.3	13.4523	9.25118	20.7572	4.11642	3.06442	5.78422	299.683	200.982	486.611	1358.27	1111.41	1815.46	11.3633	7.70294	17.4806	3.47718	2.57762	4.93018	283.477	187.044	461.11	1292.42	1056.23	1744.05	10.8124	7.3404	16.8434	3.3086	2.41761	4.75627	285.437	189.646	466.137	1006.24	814.598	1300.18	8.41817	5.78604	12.9963	2.57596	1.91628	3.62363	187.796	125.841	305.022
Cameroon	2021	250.999	157.15	385.426	1.03872	0.582695	1.856	0.642558	0.373899	1.04775	1.03872	0.582695	1.856	181.724	113.776	279.048	0.752032	0.421871	1.34374	0.465212	0.270703	0.758571	0.752032	0.421871	1.34374	112.448	70.4031	172.671	0.465346	0.261047	0.831488	0.287866	0.167507	0.469392	0.465346	0.261047	0.831488	181.724	113.776	279.048	0.752032	0.421871	1.34374	0.465212	0.270703	0.758571	0.752032	0.421871	1.34374
Cameroon	2022	505.494	362.297	712.047	2.0919	1.29271	3.6715	1.29406	0.882856	2.03012	10.493	5.62839	20.048	365.977	262.303	515.522	1.51454	0.935925	2.65817	0.936902	0.639188	1.46981	7.5969	4.07496	14.5148	261.099	184.734	367.693	1.08051	0.653121	1.92431	0.668414	0.450366	1.04844	6.00441	3.19434	11.5231	365.977	262.303	515.522	1.51454	0.935925	2.65817	0.936902	0.639188	1.46981	7.5969	4.07496	14.5148
Cameroon	2023	763.462	594.471	1032.68	3.15946	1.98446	5.00055	1.95446	1.34447	2.88404	28.4732	17.278	44.4075	552.825	430.449	747.791	2.28777	1.43699	3.62089	1.41523	0.973508	2.08848	20.6202	12.5134	32.1581	446.453	339.32	598.695	1.84757	1.15015	2.8766	1.14292	0.774843	1.67812	19.0063	11.6209	29.6825	552.825	430.449	747.791	2.28777	1.43699	3.62089	1.41523	0.973508	2.08848	20.6202	12.5134	32.1581
Cameroon	2024	1024.98	804.722	1385.74	4.24172	2.57464	6.59645	2.62396	1.77748	3.88732	55.0897	31.7219	90.9629	742.324	582.773	1003.7	3.07199	1.86463	4.77756	1.90035	1.28718	2.81569	39.9071	22.9795	65.8972	669.051	518.196	917.185	2.76876	1.65127	4.39638	1.71277	1.14279	2.56729	41.8939	24.037	69.6079	742.324	582.773	1003.7	3.07199	1.86463	4.77756	1.90035	1.28718	2.81569	39.9071	22.9795	65.8972
Cameroon	2025	1312.81	1013.3	1735.33	5.43284	3.6349	8.32162	3.36079	2.33688	4.85374	93.5909	62.1557	143.112	1026.53	788.398	1362.58	4.24813	2.89077	6.50173	2.62792	1.81731	3.78343	78.2543	51.5903	121.85	952.174	722.873	1277.3	3.94041	2.65925	5.98271	2.43757	1.69376	3.49939	80.2666	52.4998	125.523	950.971	733.928	1257.24	3.93544	2.63322	6.02865	2.43449	1.69248	3.51684	67.8177	45.0331	103.699
Cameroon	2026	1605.16	1349.19	2059.86	6.64269	4.43344	9.99438	4.10921	2.97022	5.84698	141.758	92.8289	225.552	1315.15	1102.18	1688.4	5.44254	3.64903	8.31278	3.36679	2.40712	4.75938	126.297	82.6122	203.929	1239.55	1026.97	1597.67	5.12969	3.41369	7.87259	3.17326	2.22685	4.49193	128.337	83.6826	206.659	1162.98	977.489	1492.71	4.81281	3.21227	7.24101	2.97724	2.15166	4.23728	102.75	67.281	163.474
Cameroon	2027	1900.73	1573.82	2456.81	7.86585	5.18005	11.8585	4.86587	3.58032	6.86342	199.728	133.453	299.993	1607.3	1321.39	2075.16	6.65155	4.44381	10.0635	4.11469	2.99001	5.75233	184.187	124.541	281.416	1530.75	1263.4	1987.34	6.33475	4.22096	9.48903	3.91872	2.86998	5.49281	186.255	125.641	283.657	1377.42	1140.35	1780.89	5.70023	3.75401	8.59651	3.5262	2.59402	4.97517	144.812	96.7614	217.561
Cameroon	2028	2200.24	1821.93	2833.79	9.10532	6.05245	14.1066	5.63261	4.08263	7.96483	267.606	181.399	416.817	1903.53	1565.48	2448.2	7.87745	5.3084	12.2243	4.87304	3.48504	6.84215	252.046	172.512	394.665	1826.01	1515.7	2359.3	7.55665	5.08265	11.6372	4.67459	3.36354	6.57936	254.149	173.63	396.762	1594.81	1320.47	2054.72	6.59987	4.38732	10.2277	4.08273	2.9584	5.77522	194.084	131.57	302.434
Cameroon	2029	2503.67	2094.93	3178.6	10.361	6.85145	16.3152	6.40939	4.69196	9.21158	345.515	230.899	554.833	2203.84	1835.81	2789.05	9.12024	6.0999	14.4155	5.64184	4.08758	8.07866	330.012	222.071	532.953	2125.35	1785.43	2699.07	8.79541	5.87125	13.8208	5.4409	3.96463	7.81267	332.154	223.21	535.094	1815.15	1518.69	2305.31	7.51168	4.96756	11.8324	4.64677	3.40056	6.68134	250.664	167.523	402.724
Cameroon	2030	2811.01	2323.13	3603.97	11.6329	7.64244	18.1916	7.19619	5.29156	10.3186	433.586	285.428	684.326	2508.43	2061.41	3211.47	10.3807	6.88413	16.2757	6.42157	4.68102	9.17634	418.25	276.722	662.82	2428.8	2010.28	3120.16	10.0512	6.65224	15.6724	6.21772	4.55623	8.90644	420.413	277.872	664.978	2038.41	1684.42	2614.63	8.43564	5.54225	13.1965	5.21834	3.83579	7.4863	314.653	207.148	496.882
Central African Republic	2021	63.796	33.5337	115.938	0	0	0	0.169835	0.0842061	0.328536	0	0	0	53.0783	27.9001	96.4601	0	0	0	0.141303	0.0700595	0.273342	0	0	0	42.3606	22.2664	76.9826	0	0	0	0.112771	0.0559129	0.218148	0	0	0	53.0783	27.9001	96.4601	0	0	0	0.141303	0.0700595	0.273342	0	0	0
Central African Republic	2022	128.783	74.9038	216.811	0	0	0	0.34284	0.18728	0.592618	1.93156	0.821503	4.28804	107.147	62.32	180.387	0	0	0	0.285243	0.155817	0.493058	1.60706	0.68349	3.56765	90.8706	52.4632	152.439	0	0	0	0.241912	0.131193	0.416667	1.44499	0.614535	3.2078	107.147	62.32	180.387	0	0	0	0.285243	0.155817	0.493058	1.60706	0.68349	3.56765
Central African Republic	2023	195.09	131.411	305.012	0	0	0	0.519359	0.2992	0.847942	5.82857	3.26301	11.3233	162.332	109.343	253.812	0	0	0	0.432155	0.248955	0.705657	4.85046	2.71522	9.42243	145.722	97.6941	226.758	0	0	0	0.387935	0.222431	0.635703	4.68555	2.61098	9.06959	162.332	109.343	253.812	0	0	0	0.432155	0.248955	0.705657	4.85046	2.71522	9.42243
Central African Republic	2024	262.791	190.848	409.111	0	0	0	0.699591	0.44036	1.11824	11.7288	6.89642	21.1093	218.696	158.813	340.515	0	0	0	0.582204	0.366434	0.930745	9.76274	5.73965	17.5735	207.081	150.314	319.614	0	0	0	0.551284	0.346005	0.873614	10.0816	5.93347	18.3061	218.696	158.813	340.515	0	0	0	0.582204	0.366434	0.930745	9.76274	5.73965	17.5735
Central African Republic	2025	329.628	256.059	497.12	0	0	0	0.877523	0.584341	1.41926	19.4044	12.0368	35.2976	284.703	221.233	427.278	0	0	0	0.757925	0.508986	1.23116	17.4095	10.76	31.8139	272.827	212.952	405.908	0	0	0	0.726309	0.488098	1.18332	17.7336	10.8467	32.303	274.358	213.113	413.847	0	0	0	0.730385	0.486299	1.18153	16.1553	10.0206	29.3975
Central African Republic	2026	398.431	309.639	571.036	0	0	0	1.06069	0.704992	1.62854	29.0902	17.5176	52.8837	352.557	274.535	506.533	0	0	0	0.938563	0.625065	1.43654	27.0698	16.2218	49.3544	340.329	266.275	489.18	0	0	0	0.90601	0.609901	1.38732	27.4009	16.4563	50.0434	331.674	257.717	475.477	0	0	0	0.882968	0.586774	1.35597	24.2245	14.5859	44.0557
Central African Republic	2027	467.142	377.028	664.146	0	0	0	1.24361	0.844033	1.9407	40.8428	27.5536	71.8085	420.579	342.05	597.519	0	0	0	1.11965	0.76573	1.74601	38.8018	26.3281	68.7566	408.294	332.372	580.551	0	0	0	1.08695	0.744062	1.69643	39.1388	26.487	68.9205	388.931	313.831	553.133	0	0	0	1.0354	0.702556	1.61631	34.0188	22.9409	59.8199
Central African Republic	2028	536.688	436.871	750.008	0	0	0	1.42875	0.98333	2.18702	54.657	35.8018	91.1275	489.552	400.331	692.116	0	0	0	1.30327	0.904146	1.99033	52.6107	34.3925	87.5948	477.223	391.755	671.199	0	0	0	1.27044	0.882426	1.94067	52.9584	34.6692	88.1209	446.902	363.755	624.624	0	0	0	1.18972	0.818601	1.8218	45.5348	29.8262	75.9589
Central African Republic	2029	606.991	494.926	855.935	0	0	0	1.61591	1.13508	2.50113	70.556	44.3671	119.569	559.403	457.993	788.095	0	0	0	1.48922	1.05506	2.30289	68.5231	42.9584	116.575	547.021	449.401	771.039	0	0	0	1.45626	1.03323	2.25305	68.8843	43.2453	116.762	505.522	412.154	713.179	0	0	0	1.34578	0.94504	2.08398	58.793	36.969	99.6555
Central African Republic	2030	677.954	563.242	966.443	0	0	0	1.80482	1.27285	2.82404	88.5577	58.9509	144.948	630.16	526.195	898.525	0	0	0	1.67759	1.1924	2.62558	86.5751	57.5851	142.441	617.57	517.445	881.172	0	0	0	1.64407	1.17021	2.57487	86.9343	57.8707	143.008	564.708	469.122	805.453	0	0	0	1.50334	1.05987	2.35362	73.8094	49.134	120.877
Chad	2021	163.566	90.1835	287.387	0	0	0	0.513681	0.266298	1.00435	0	0	0	125.619	69.2609	220.713	0	0	0	0.394507	0.204517	0.771339	0	0	0	87.6715	48.3384	154.039	0	0	0	0.275333	0.142736	0.53833	0	0	0	125.619	69.2609	220.713	0	0	0	0.394507	0.204517	0.771339	0	0	0
Chad	2022	329.572	203.71	518.252	0	0	0	1.03502	0.635157	1.79612	3.90776	1.86102	8.26668	253.112	156.449	398.018	0	0	0	0.794898	0.487801	1.37942	3.00116	1.42926	6.34881	195.624	122.05	307.792	0	0	0	0.61436	0.378033	1.07414	2.54824	1.21359	5.39068	253.112	156.449	398.018	0	0	0	0.794898	0.487801	1.37942	3.00116	1.42926	6.34881
Chad	2023	498.576	357.43	772.402	0	0	0	1.56578	1.07107	2.5769	11.7783	5.16053	22.827	382.954	274.53	593.304	0	0	0	1.20267	0.822645	1.9795	9.04802	3.96435	17.5346	324.457	228.78	500.783	0	0	0	1.01896	0.707153	1.68151	8.58873	3.74551	16.7514	382.954	274.53	593.304	0	0	0	1.20267	0.822645	1.9795	9.04802	3.96435	17.5346
Chad	2024	670.554	468.736	974.834	0	0	0	2.10588	1.50151	3.47938	23.6799	10.0289	42.1451	515.13	360.07	748.975	0	0	0	1.61777	1.15337	2.67339	18.1953	7.70589	32.382	474.52	317.933	690.435	0	0	0	1.49023	1.04483	2.46573	19.0884	8.0387	34.3231	515.13	360.07	748.975	0	0	0	1.61777	1.15337	2.67339	18.1953	7.70589	32.382
Chad	2025	844.872	570.995	1182.46	0	0	0	2.65333	1.85471	4.2771	39.624	16.7685	68.4718	686.962	460.523	965.586	0	0	0	2.15741	1.49323	3.4588	34.0706	14.414	59.1279	645.562	417.6	913.235	0	0	0	2.02739	1.37236	3.24702	34.975	14.751	60.8462	649.151	438.674	908.671	0	0	0	2.03866	1.42485	3.28706	30.4542	12.8867	52.6347
Chad	2026	1022.47	715.401	1421.36	0	0	0	3.21107	2.30824	5.11059	59.7186	28.7664	104.14	861.926	603.055	1208.45	0	0	0	2.70688	1.94061	4.27938	54.1	26.386	96.2069	819.738	559.307	1150.98	0	0	0	2.57439	1.83414	4.06358	55.022	26.7297	97.0352	785.741	549.702	1092.59	0	0	0	2.46762	1.77353	3.92863	45.91	22.1119	80.079
Chad	2027	1202.19	861.062	1642.98	0	0	0	3.77549	2.73391	5.81406	84.0383	43.2913	136.891	1039.3	747.109	1448.93	0	0	0	3.26392	2.33336	5.02684	78.3729	40.8927	128.842	996.543	702.775	1403.44	0	0	0	3.12965	2.23982	4.83145	79.3113	41.2424	130.294	924.013	661.722	1263.11	0	0	0	2.90187	2.10093	4.47031	64.6224	33.2828	105.283
Chad	2028	1384.58	1024.93	1889.31	0	0	0	4.34828	3.17785	6.64628	112.63	62.3247	187.754	1219.49	909.481	1658.42	0	0	0	3.82981	2.79937	5.84907	106.945	59.926	178.243	1176.17	864.517	1608.24	0	0	0	3.69377	2.69002	5.6511	107.903	60.2831	179.698	1064.38	787.788	1452.86	0	0	0	3.3427	2.44232	5.11137	86.6301	47.926	144.458
Chad	2029	1569.61	1258.31	2129.5	0	0	0	4.92936	3.67861	7.46333	145.555	93.6431	256.134	1402.47	1141.64	1895.93	0	0	0	4.40447	3.29075	6.6569	139.881	91.2872	246.719	1358.57	1096.04	1845.11	0	0	0	4.2666	3.18453	6.45636	140.859	91.6523	248.205	1206.84	967.386	1637.93	0	0	0	3.79008	2.82775	5.74106	111.982	72.0291	197.128
Chad	2030	1757.26	1430.44	2347.79	0	0	0	5.51868	4.05564	8.1831	182.871	119.051	303.99	1588.31	1311.55	2119.12	0	0	0	4.98809	3.66312	7.44641	177.254	116.739	294.644	1543.7	1266.24	2067.91	0	0	0	4.84801	3.55519	7.22856	178.244	117.108	296.147	1351.35	1099.9	1806.13	0	0	0	4.24394	3.11794	6.29642	140.726	91.5901	234.009
Comoros	2021	0.128165	0.0963184	0.160752	0.00050397	0.0003129	0.0007344	0.0003281	0.00021013	0.00045245	0.00050397	0.0003129	0.0007344	0.0845892	0.0635701	0.106096	0.00033262	0.00020651	0.00048471	0.00021655	0.00013869	0.00029862	0.00033262	0.00020651	0.00048471	0.0410129	0.0308219	0.0514406	0.00016127	0.00010013	0.00023501	0.00010499	6.72e-05	0.00014478	0.00016127	0.00010013	0.00023501	0.0845892	0.0635701	0.106096	0.00033262	0.00020651	0.00048471	0.00021655	0.00013869	0.00029862	0.00033262	0.00020651	0.00048471
Comoros	2022	0.258075	0.204984	0.315252	0.0010148	0.00066456	0.00142224	0.00066067	0.00044912	0.0008887	0.00400056	0.00252341	0.00566326	0.17033	0.13529	0.208066	0.00066977	0.00043861	0.00093868	0.00043604	0.00029642	0.00058654	0.00264037	0.00166545	0.00373775	0.104372	0.0831922	0.128477	0.00041041	0.000266	0.00057206	0.00026719	0.00018187	0.00035777	0.00187344	0.00117684	0.00266048	0.17033	0.13529	0.208066	0.00066977	0.00043861	0.00093868	0.00043604	0.00029642	0.00058654	0.00264037	0.00166545	0.00373775
Comoros	2023	0.389209	0.322488	0.460231	0.00153044	0.00102003	0.00217326	0.00099638	0.00071804	0.00130492	0.0105283	0.00702627	0.0157331	0.256879	0.212843	0.303754	0.00101009	0.00067322	0.00143436	0.00065761	0.00047391	0.00086125	0.00694873	0.00463737	0.0103839	0.190208	0.156706	0.225214	0.00074793	0.00049876	0.00108454	0.00048693	0.00035042	0.00063386	0.00617209	0.00414261	0.00930173	0.256879	0.212843	0.303754	0.00101009	0.00067322	0.00143436	0.00065761	0.00047391	0.00086125	0.00694873	0.00463737	0.0103839
Comoros	2024	0.521572	0.440896	0.613057	0.00205092	0.00141786	0.00295634	0.00133522	0.00096442	0.00170855	0.0201157	0.0140221	0.030179	0.34424	0.290993	0.404621	0.00135361	0.0009358	0.0019512	0.00088125	0.00063652	0.00112765	0.0132765	0.00925473	0.0199185	0.298731	0.249816	0.352629	0.00117466	0.00082545	0.00172719	0.00076475	0.00055244	0.00099503	0.014101	0.00980657	0.0212496	0.34424	0.290993	0.404621	0.00135361	0.0009358	0.0019512	0.00088125	0.00063652	0.00112765	0.0132765	0.00925473	0.0199185
Comoros	2025	0.668593	0.55318	0.77611	0.00262903	0.00180261	0.00368758	0.0017116	0.00126812	0.00218924	0.0340995	0.0236746	0.0478242	0.489433	0.400864	0.570155	0.00192454	0.00131552	0.00267203	0.00125295	0.00093362	0.00160515	0.027183	0.0187321	0.0374475	0.443607	0.358438	0.516495	0.00174434	0.00120446	0.00244654	0.00113563	0.00083369	0.00147566	0.028022	0.0193644	0.0388015	0.441277	0.365102	0.512238	0.00173518	0.00118974	0.00243384	0.00112967	0.00083697	0.00144492	0.0225061	0.0156255	0.0315647
Comoros	2026	0.817277	0.690851	0.94427	0.00321368	0.00224465	0.00451166	0.00209223	0.00153323	0.00270388	0.0515317	0.0360167	0.0724036	0.63638	0.537053	0.741023	0.00250236	0.00175283	0.00348631	0.00162913	0.00117713	0.00211414	0.044551	0.0308118	0.0621702	0.590056	0.494166	0.692279	0.00232021	0.00163932	0.00325838	0.00151054	0.00107613	0.00198322	0.045398	0.0315492	0.0635244	0.539412	0.455969	0.623229	0.00212107	0.00148149	0.00297776	0.00138089	0.00101195	0.0017846	0.0340118	0.0237716	0.0477878
Comoros	2027	0.966781	0.833489	1.10565	0.00380156	0.00270505	0.00525746	0.00247496	0.0018367	0.00313755	0.0724426	0.0515809	0.0992229	0.784331	0.678389	0.898816	0.00308413	0.00220302	0.0042232	0.00200789	0.00147752	0.00254217	0.0653972	0.046523	0.0892569	0.737728	0.635248	0.851138	0.00290088	0.00206876	0.0039939	0.00188858	0.00137588	0.00241097	0.0662518	0.0471229	0.0904361	0.63809	0.550114	0.729745	0.00250909	0.00178538	0.00347001	0.00163351	0.00121224	0.00207084	0.0478138	0.0340444	0.0654892
Comoros	2028	1.11749	0.979412	1.28235	0.00439418	0.00317434	0.00615233	0.00286078	0.00210163	0.00368923	0.0968529	0.0698084	0.136216	0.933539	0.816007	1.07378	0.00367085	0.00265282	0.00510948	0.00238986	0.00173956	0.00308949	0.089746	0.0648381	0.125823	0.886655	0.768039	1.032	0.00348649	0.00250816	0.00487886	0.00226984	0.0016373	0.00295708	0.0906109	0.065401	0.127243	0.737564	0.646428	0.846377	0.00290024	0.00209512	0.00406066	0.00188816	0.00138711	0.00243497	0.0639255	0.0460752	0.089906
Comoros	2029	1.26943	1.12025	1.46304	0.00499161	0.0035909	0.00698267	0.00324973	0.00239154	0.00416892	0.12479	0.0885818	0.176613	1.08401	0.950637	1.25282	0.00426251	0.0030658	0.00595441	0.00277505	0.00202656	0.00356434	0.117625	0.0835873	0.166744	1.03681	0.902345	1.20256	0.00407694	0.00291955	0.00570037	0.00265424	0.00192361	0.00343112	0.118502	0.084175	0.167954	0.837848	0.739389	0.965644	0.00329457	0.00237006	0.00460873	0.00214489	0.00157846	0.0027516	0.0823656	0.058467	0.116571
Comoros	2030	1.42265	1.24902	1.62884	0.00559413	0.00398509	0.00789018	0.00364199	0.00267846	0.00472261	0.156286	0.107276	0.225589	1.23588	1.08397	1.4171	0.00485971	0.00345144	0.00687999	0.00316386	0.0023108	0.00411369	0.149076	0.10225	0.21566	1.18823	1.03522	1.36634	0.00467235	0.00329729	0.0066235	0.00304188	0.00220688	0.00397912	0.149955	0.102839	0.216872	0.938986	0.824383	1.07508	0.00369226	0.00263026	0.00520775	0.0024038	0.00176784	0.00311707	0.103155	0.0708062	0.148898
Congo	2021	39.5691	23.8248	63.144	0.052429	0.0283833	0.0971857	0.101297	0.0579981	0.184957	0.052429	0.0283833	0.0971857	27.3818	16.4868	43.6956	0.0362809	0.0196412	0.0672525	0.0700974	0.0401347	0.12799	0.0362809	0.0196412	0.0672525	15.1945	9.14872	24.2473	0.0201327	0.0108992	0.0373193	0.038898	0.0222713	0.0710233	0.0201327	0.0108992	0.0373193	27.3818	16.4868	43.6956	0.0362809	0.0196412	0.0672525	0.0700974	0.0401347	0.12799	0.0362809	0.0196412	0.0672525
Congo	2022	80.1028	52.0316	121.332	0.106136	0.0600182	0.172378	0.205063	0.123006	0.340907	0.979093	0.561068	1.79404	55.4311	36.0059	83.9621	0.0734463	0.0415326	0.119285	0.141904	0.0851205	0.235907	0.677532	0.388259	1.24148	36.8531	23.7964	56.4704	0.0488304	0.0276805	0.0800642	0.094344	0.0554329	0.156558	0.518563	0.29728	0.955394	55.4311	36.0059	83.9621	0.0734463	0.0415326	0.119285	0.141904	0.0851205	0.235907	0.677532	0.388259	1.24148
Congo	2023	121.332	82.3872	176.174	0.160765	0.096502	0.261814	0.31061	0.199868	0.503968	2.80039	1.69351	4.94553	83.9729	57.0167	121.935	0.111264	0.0667849	0.181209	0.214971	0.138323	0.348819	1.93837	1.1721	3.42348	65.0247	44.248	93.2057	0.0861577	0.0518287	0.143886	0.166463	0.106871	0.267899	1.77572	1.06657	3.17497	83.9729	57.0167	121.935	0.111264	0.0667849	0.181209	0.214971	0.138323	0.348819	1.93837	1.1721	3.42348
Congo	2024	163.303	115.62	229.067	0.216377	0.13561	0.348473	0.418057	0.267841	0.633073	5.53117	3.48524	9.21905	113.04	80.0283	158.573	0.149777	0.0938673	0.241235	0.289381	0.185385	0.438271	3.82959	2.41289	6.38323	99.838	70.4214	137.641	0.132285	0.0830767	0.215769	0.255585	0.163204	0.385572	4.07566	2.51897	6.91826	113.04	80.0283	158.573	0.149777	0.0938673	0.241235	0.289381	0.185385	0.438271	3.82959	2.41289	6.38323
Congo	2025	208.379	155.706	283.151	0.276102	0.179683	0.453483	0.53345	0.371787	0.79876	9.39725	6.2133	16.0284	157.178	119.461	213.547	0.208261	0.135252	0.344327	0.402376	0.279427	0.605745	7.66522	4.92912	13.1537	143.765	109.284	197.542	0.190488	0.126016	0.318452	0.368038	0.256067	0.564145	7.91815	5.11951	13.5505	144.268	107.795	196.05	0.191155	0.124391	0.314017	0.369325	0.257372	0.553122	6.50812	4.30251	11.1035
Congo	2026	254.503	191.88	343.457	0.337217	0.218921	0.53763	0.651529	0.456401	0.939082	14.2618	9.31077	23.3867	202.37	154.968	275.641	0.26814	0.17368	0.426519	0.518067	0.357916	0.755597	12.507	7.9032	20.4669	188.632	143.725	258.154	0.249937	0.164216	0.400017	0.482898	0.337012	0.707662	12.7641	8.06062	21.0253	176.234	132.859	237.889	0.233511	0.15158	0.372364	0.45116	0.315981	0.650421	9.87978	6.44962	16.2045
Congo	2027	301.209	236.814	399.54	0.399102	0.263382	0.645437	0.771095	0.556908	1.13661	20.1454	13.6162	33.1147	248.212	193.171	326.865	0.32888	0.217384	0.532583	0.635422	0.466574	0.940084	18.3697	12.3561	30.1656	234.26	180.366	311.505	0.310395	0.207775	0.505666	0.599706	0.442427	0.87832	18.6309	12.5196	30.7335	208.617	163.988	276.798	0.276417	0.182397	0.447164	0.534059	0.385641	0.787524	13.9594	9.43359	22.9529
Congo	2028	348.753	283.107	469.235	0.462098	0.314221	0.742782	0.892808	0.648988	1.29985	27.0607	17.796	43.612	294.897	239.053	394.698	0.390739	0.267462	0.628136	0.754937	0.557165	1.09172	25.2693	16.5206	40.6566	280.726	226.048	373.387	0.371962	0.253311	0.6008	0.718659	0.53005	1.02932	25.5363	16.6879	41.0756	241.593	196.073	325.179	0.32011	0.217649	0.514732	0.618477	0.449473	0.90086	18.7564	12.3319	30.2445
Congo	2029	397.149	321.582	533.67	0.526222	0.355805	0.836797	1.0167	0.737187	1.45042	35.0258	23.859	55.2119	342.443	279.214	457.002	0.453737	0.308309	0.720441	0.876654	0.643881	1.24624	33.2249	22.481	52.2501	328.045	269.931	434.162	0.43466	0.298401	0.692671	0.839795	0.618958	1.19209	33.4993	22.6862	52.7817	275.172	222.753	369.834	0.364603	0.246492	0.580023	0.70444	0.510634	1.00546	24.2838	16.543	38.3024
Congo	2030	446.42	367.346	587.403	0.591507	0.401174	0.920859	1.14284	0.849691	1.62319	44.0599	29.8599	69.6967	390.941	320.337	510.686	0.517997	0.353001	0.802864	1.00081	0.740957	1.41714	42.2631	28.4822	66.964	376.242	310.589	486.151	0.49852	0.342879	0.774507	0.963178	0.723208	1.36644	42.54	28.6893	67.3473	309.371	254.505	407.264	0.409917	0.277974	0.638426	0.791991	0.588683	1.12553	30.5557	20.7094	48.3301
C√¥te d'Ivoire	2021	295.427	157.505	328.792	0	0	0	0.838864	0.416129	1.0804	0	0	0	205.617	109.623	228.839	0	0	0	0.583849	0.289626	0.751957	0	0	0	115.807	61.7418	128.887	0	0	0	0.328835	0.163123	0.423516	0	0	0	205.617	109.623	228.839	0	0	0	0.583849	0.289626	0.751957	0	0	0
C√¥te d'Ivoire	2022	594.998	367.078	661.176	0	0	0	1.68949	0.969338	2.12637	4.59108	2.03982	6.14844	414.119	255.486	460.179	0	0	0	1.17589	0.674659	1.47996	3.19539	1.41972	4.27931	278.144	170.343	309.641	0	0	0	0.789789	0.45188	0.992166	2.49822	1.10991	3.34545	414.119	255.486	460.179	0	0	0	1.17589	0.674659	1.47996	3.19539	1.41972	4.27931
C√¥te d'Ivoire	2023	899.417	568.302	963.965	0	0	0	2.55389	1.51812	3.16052	13.8332	6.52383	18.3008	626.125	395.591	671.077	0	0	0	1.77788	1.05675	2.20024	9.63196	4.54192	12.7419	487.96	302.255	521.103	0	0	0	1.38556	0.81241	1.7046	8.92569	4.19821	11.7977	626.125	395.591	671.077	0	0	0	1.77788	1.05675	2.20024	9.63196	4.54192	12.7419
C√¥te d'Ivoire	2024	1208.67	811.695	1291.32	0	0	0	3.43202	2.04991	4.2338	27.7972	14.6783	36.5602	841.63	565.105	899.236	0	0	0	2.3898	1.42715	2.94829	19.3631	10.2246	25.4643	746.03	492.186	794.898	0	0	0	2.11835	1.243	2.60006	20.7403	10.8648	27.2425	841.63	565.105	899.236	0	0	0	2.3898	1.42715	2.94829	19.3631	10.2246	25.4643
C√¥te d'Ivoire	2025	1536.26	1037.59	1615.94	0	0	0	4.36221	2.6204	5.13585	47.3918	26.6673	60.1341	1163.97	787.304	1222.55	0	0	0	3.30508	1.98831	3.88556	38.8707	21.0476	49.7838	1066.65	705.322	1126.17	0	0	0	3.02875	1.80091	3.57924	40.2644	22.0427	52.0084	1070.05	722.524	1125.61	0	0	0	3.03839	1.82471	3.57746	33.0267	18.5846	41.899
C√¥te d'Ivoire	2026	1868.74	1301.2	1935.7	0	0	0	5.30629	3.296	6.07324	72.0699	38.3301	89.2607	1491.17	1038.99	1561.76	0	0	0	4.23416	2.65463	4.8873	63.4748	32.4544	79.4752	1392.32	973.671	1453.99	0	0	0	3.95349	2.46426	4.62293	64.8928	33.4669	80.9508	1302.01	906.302	1348.5	0	0	0	3.69705	2.29567	4.23161	50.2457	26.7241	62.2074
C√¥te d'Ivoire	2027	2206.4	1540.94	2269.6	0	0	0	6.26507	3.89876	7.20945	101.904	56.0861	128.878	1823.75	1270.15	1883.13	0	0	0	5.17854	3.23202	6.02216	93.2732	50.6179	120.386	1723.32	1183.45	1773.63	0	0	0	4.89336	3.06008	5.73272	94.7157	51.4079	121.888	1537.73	1073.58	1581.77	0	0	0	4.36638	2.71588	5.02505	71.0758	39.1095	89.8367
C√¥te d'Ivoire	2028	2549.11	1783.71	2612.86	0	0	0	7.23818	4.4579	8.39995	136.97	74.0886	165.161	2161.64	1510.01	2228.78	0	0	0	6.13796	3.78186	7.19853	128.348	68.7183	156.643	2059.62	1421.22	2128.67	0	0	0	5.84828	3.60722	6.90455	129.815	69.3993	158.169	1777.12	1243.02	1821.16	0	0	0	5.04612	3.10599	5.85682	95.5744	51.6795	115.16
C√¥te d'Ivoire	2029	2896.79	2060.43	2940.06	0	0	0	8.22542	5.11604	9.53637	177.341	102.327	219.822	2504.77	1777.73	2565.51	0	0	0	7.1123	4.43128	8.3215	168.781	97.0875	211.373	2401.19	1694.88	2473.5	0	0	0	6.81818	4.25397	8.02304	170.271	98.1987	212.924	2020.12	1436.05	2050.6	0	0	0	5.73612	3.56532	6.65133	123.797	71.3877	153.331
C√¥te d'Ivoire	2030	3249.32	2282.59	3275.54	0	0	0	9.22642	5.72582	10.6245	223.088	126.742	282.333	2853.04	1985.43	2897.03	0	0	0	8.1012	5.03243	9.3968	214.65	121.53	274.012	2747.98	1878.9	2803.71	0	0	0	7.80288	4.85259	9.09412	216.166	122.66	275.589	2266.66	1591.28	2285.29	0	0	0	6.43617	3.99103	7.41258	155.799	88.4504	197.002
Democratic Republic of the Congo	2021	1143.26	836.826	1545.45	0.824149	0.49007	1.47056	2.92675	1.83586	4.33289	0.824149	0.49007	1.47056	846.014	619.251	1143.63	0.60987	0.362651	1.08821	2.1658	1.35853	3.20634	0.60987	0.362651	1.08821	548.766	401.676	741.814	0.395592	0.235233	0.705867	1.40484	0.881211	2.07979	0.395592	0.235233	0.705867	846.014	619.251	1143.63	0.60987	0.362651	1.08821	2.1658	1.35853	3.20634	0.60987	0.362651	1.08821
Democratic Republic of the Congo	2022	2308.12	1820.21	2995.4	1.66387	1.10136	2.6402	5.9088	4.09266	8.3562	31.2202	19.0004	48.2809	1708.01	1346.96	2216.6	1.23126	0.815009	1.95374	4.37251	3.02857	6.18359	23.1029	14.0603	35.7279	1256.52	988.88	1635.59	0.905797	0.59353	1.41571	3.2167	2.25331	4.56268	18.9385	11.5137	29.3237	1708.01	1346.96	2216.6	1.23126	0.815009	1.95374	4.37251	3.02857	6.18359	23.1029	14.0603	35.7279
Democratic Republic of the Congo	2023	3494.67	2810.01	4373.02	2.51922	1.64545	3.91045	8.94636	6.16469	12.3078	91.7205	55.985	150.799	2586.45	2079.61	3236.58	1.86451	1.21778	2.89424	6.62131	4.56233	9.10962	67.8938	41.4419	111.629	2126.25	1719.4	2666.6	1.53276	1.00152	2.40983	5.44321	3.77207	7.5285	63.654	38.685	105.403	2586.45	2079.61	3236.58	1.86451	1.21778	2.89424	6.62131	4.56233	9.10962	67.8938	41.4419	111.629
Democratic Republic of the Congo	2024	4703.27	4001.53	5823.02	3.39047	2.22515	5.26563	12.0404	8.84412	16.5284	182.859	120.709	292.735	3481.61	2962.12	4310.89	2.5098	1.64716	3.898	8.91291	6.54636	12.2363	135.399	89.3785	216.761	3161.08	2674.59	3925.9	2.27875	1.49806	3.57088	8.09237	5.90481	11.1435	142.721	93.0684	228.533	3481.61	2962.12	4310.89	2.5098	1.64716	3.898	8.91291	6.54636	12.2363	135.399	89.3785	216.761
Democratic Republic of the Congo	2025	6049.17	5179.61	7462.89	4.3607	2.96912	6.77558	15.4859	11.7678	21.1831	317.156	214.336	501.926	4806.12	4101.99	5925.03	3.46461	2.38123	5.38429	12.3037	9.4259	16.818	269.02	179.353	424.9	4479.3	3751.5	5532.43	3.22902	2.21021	5.05071	11.467	8.75036	15.7036	276.473	184.244	436.881	4478.9	3835.12	5526.43	3.22872	2.19844	5.01699	11.466	8.71206	15.6865	234.915	158.771	371.797
Democratic Republic of the Congo	2026	7422.19	6493.91	9166.7	5.35047	3.67526	8.21188	19.0008	14.3765	26.0193	486.37	326.217	746.717	6157.32	5363.96	7602.82	4.43866	3.05013	6.80472	15.7627	11.9953	21.5803	437.672	292.17	668.789	5823.6	5019.89	7201.93	4.19809	2.87426	6.45565	14.9084	11.351	20.4424	445.271	297.056	681.003	5496.71	4808.94	6790.05	3.96244	2.7219	6.0819	14.0716	10.6449	19.2733	360.363	241.717	553.307
Democratic Republic of the Congo	2027	8816.56	7668.64	10688.2	6.35564	4.35684	9.61877	22.5704	17.165	30.338	691.166	449.89	1031.19	7531.32	6533.26	9099.61	5.42914	3.74919	8.20079	19.2802	14.7445	25.8289	642.082	415.528	953.583	7191.91	6254.46	8691.91	5.18447	3.54632	7.83183	18.4113	14.0877	24.6716	649.822	420.504	967.797	6530.83	5679.84	7919.09	4.70791	3.22743	7.12445	16.7189	12.712	22.478	512.264	333.455	764.353
Democratic Republic of the Congo	2028	10235.8	8884.52	12372	7.37871	5.03426	11.0664	26.2036	19.992	35.1175	932.067	626.881	1365.73	8930.83	7731.06	10760.1	6.43801	4.3879	9.62597	22.8629	17.513	30.5422	882.843	593.755	1292.06	8585.62	7447.48	10345.5	6.18916	4.206	9.21727	21.9792	16.7608	29.3652	890.746	599.954	1306.57	7583.86	6581.75	9169.32	5.46701	3.72966	8.19833	19.4147	14.8092	26.0267	691.034	464.712	1012.39
Democratic Republic of the Congo	2029	11680.1	10209.7	13788.2	8.41991	5.79713	12.7838	29.9011	23.0112	39.1373	1209.69	847.434	1826.24	10356.2	9039.09	12152.6	7.4655	5.17179	11.3221	26.5118	20.4954	34.7864	1160.62	813.464	1752.8	10005	8750.65	11736.4	7.21234	5.00841	10.9064	25.6128	19.7299	33.5142	1168.7	818.663	1767.63	8656.01	7565.1	10221.3	6.2399	4.29649	9.47283	22.1594	17.0493	29.0127	897.152	628.544	1354.19
Democratic Republic of the Congo	2030	13150	11355	15475.2	9.47947	6.59583	14.3196	33.6639	26.3027	43.9258	1524.66	1062.58	2280.74	11808.4	10167.6	13838.9	8.51237	5.93143	12.8376	30.2295	23.4545	39.4386	1476.16	1028.7	2207.88	11450.4	9873.52	13424.4	8.25432	5.74281	12.4138	29.3131	22.6182	38.3821	1484.36	1033.98	2222.94	9747.56	8415.25	11475.1	7.02677	4.88886	10.613	24.9537	19.492	32.5717	1131.12	788.338	1691.68
Equatorial Guinea	2021	11.2349	6.48078	19.0775	0	0	0	0.0287614	0.0150237	0.0538577	0	0	0	8.85311	5.10685	15.0331	0	0	0	0.022664	0.0118387	0.0424399	0	0	0	6.47131	3.73293	10.9886	0	0	0	0.0165665	0.00865367	0.031022	0	0	0	8.85311	5.10685	15.0331	0	0	0	0.022664	0.0118387	0.0424399	0	0	0
Equatorial Guinea	2022	22.7417	14.1121	36.6244	0	0	0	0.0582187	0.0349098	0.104282	0.331327	0.153419	0.633156	17.9204	11.1204	28.8601	0	0	0	0.0458763	0.0275089	0.0821743	0.261086	0.120895	0.498927	14.2901	8.88928	23.1157	0	0	0	0.0365827	0.0219898	0.0658181	0.225989	0.104644	0.431885	17.9204	11.1204	28.8601	0	0	0	0.0458763	0.0275089	0.0821743	0.261086	0.120895	0.498927
Equatorial Guinea	2023	34.4974	23.7569	51.4947	0	0	0	0.0883133	0.0570639	0.144539	1.00177	0.528406	1.71794	27.1864	18.7217	40.5834	0	0	0	0.0695971	0.0449693	0.11391	0.789541	0.416492	1.3541	23.4728	16.4393	35.3014	0	0	0	0.0600904	0.0388498	0.0971795	0.753619	0.396321	1.30292	27.1864	18.7217	40.5834	0	0	0	0.0695971	0.0449693	0.11391	0.789541	0.416492	1.3541
Equatorial Guinea	2024	46.4895	35.3836	68.5087	0	0	0	0.119013	0.0790041	0.18499	2.01844	1.19346	3.5454	36.6411	27.8867	53.9997	0	0	0	0.0938013	0.0622643	0.145817	1.59112	0.940801	2.79482	34.0395	26.1131	50.5903	0	0	0	0.0871411	0.0582066	0.133972	1.65983	0.982683	2.91634	36.6411	27.8867	53.9997	0	0	0	0.0938013	0.0622643	0.145817	1.59112	0.940801	2.79482
Equatorial Guinea	2025	60.8545	46.8651	86.2009	0	0	0	0.155787	0.106248	0.23368	3.64212	2.22669	6.39055	50.809	38.711	71.7212	0	0	0	0.130071	0.0886328	0.19602	3.20679	1.9588	5.68667	48.1616	36.4105	67.9344	0	0	0	0.123294	0.0841023	0.184541	3.27724	1.99551	5.8121	47.9697	36.9393	67.9554	0	0	0	0.122802	0.0837434	0.184233	2.87162	1.75554	5.03969
Equatorial Guinea	2026	75.4845	60.0421	103.669	0	0	0	0.19324	0.139121	0.295181	5.69439	3.52745	9.45738	65.2571	51.1074	90.5401	0	0	0	0.167058	0.120545	0.257798	5.25268	3.21343	8.74414	62.5654	48.8067	86.6502	0	0	0	0.160167	0.114866	0.242582	5.32483	3.25327	8.87255	59.5101	47.3317	81.7481	0	0	0	0.152346	0.109663	0.232764	4.49057	2.78177	7.4598
Equatorial Guinea	2027	90.3816	71.7301	125.324	0	0	0	0.231377	0.164586	0.356838	8.18219	5.17271	13.01	79.9843	62.6407	112	0	0	0	0.20476	0.146095	0.318902	7.73624	4.85541	12.3745	77.2462	61.0283	106.56	0	0	0	0.19775	0.140316	0.303412	7.80999	4.92169	12.5035	71.2649	56.5529	98.8444	0	0	0	0.182438	0.129751	0.281443	6.45371	4.07992	10.265
Equatorial Guinea	2028	105.516	84.1573	146.489	0	0	0	0.27012	0.198527	0.417104	11.1128	7.02614	18.2344	94.9637	74.926	132.994	0	0	0	0.243107	0.179338	0.378678	10.6649	6.70698	17.6972	92.1827	73.6748	127.464	0	0	0	0.235988	0.173467	0.362934	10.7401	6.77454	17.7726	83.2101	66.3594	115.563	0	0	0	0.213018	0.156523	0.329046	8.76698	5.54295	14.3867
Equatorial Guinea	2029	120.867	96.9506	164.286	0	0	0	0.30942	0.229756	0.467777	14.4924	9.21204	22.2165	110.176	87.5885	150.632	0	0	0	0.282051	0.210978	0.428899	14.0453	8.89264	21.6806	107.358	86.3238	145.023	0	0	0	0.274837	0.206155	0.412929	14.1219	8.96149	21.7574	95.3305	76.4573	129.626	0	0	0	0.244046	0.181173	0.369088	11.4356	7.26884	17.5314
Equatorial Guinea	2030	136.419	108.804	180.836	0	0	0	0.349233	0.26331	0.509302	18.327	11.4053	29.4536	125.607	99.3215	165.632	0	0	0	0.321553	0.244314	0.470006	17.8838	11.0866	28.8687	122.757	98.0476	162.176	0	0	0	0.314259	0.239438	0.459058	17.962	11.1569	29.0209	107.613	85.8156	142.696	0	0	0	0.275489	0.207659	0.401913	14.4643	9.00101	23.2485
Eritrea	2021	7.47433	4.82327	10.548	0.00154719	0.00077465	0.00253394	0.0191343	0.0116305	0.0308624	0.00154719	0.00077465	0.00253394	4.63409	2.99042	6.53979	0.00095926	0.00048028	0.00157104	0.0118633	0.0072109	0.0191347	0.00095926	0.00048028	0.00157104	1.79384	1.15758	2.53153	0.00037132	0.00018592	0.00060815	0.00459223	0.00279131	0.00740698	0.00037132	0.00018592	0.00060815	4.63409	2.99042	6.53979	0.00095926	0.00048028	0.00157104	0.0118633	0.0072109	0.0191347	0.00095926	0.00048028	0.00157104
Eritrea	2022	14.636	10.4929	19.7383	0.00302965	0.00165737	0.00471312	0.0374681	0.0232944	0.0551786	0.0128217	0.00637743	0.0201954	9.07432	6.50557	12.2378	0.00187838	0.00102757	0.00292213	0.0232303	0.0144425	0.0342107	0.00794947	0.00395401	0.0125211	4.93276	3.52342	6.70375	0.00102108	0.00053946	0.00159535	0.0126279	0.00776634	0.0186322	0.00523202	0.00256924	0.00825459	9.07432	6.50557	12.2378	0.00187838	0.00102757	0.00292213	0.0232303	0.0144425	0.0342107	0.00794947	0.00395401	0.0125211
Eritrea	2023	21.7644	15.9085	29.2479	0.00450523	0.00275411	0.00693965	0.0557168	0.037127	0.0820353	0.0334701	0.0179205	0.0539073	13.4947	9.8637	18.1351	0.0027934	0.00170765	0.00430287	0.0345464	0.0230197	0.0508669	0.0207536	0.0111121	0.0334254	9.42467	6.86232	12.5762	0.00195091	0.00111637	0.00300117	0.0241272	0.0164545	0.0356934	0.0181291	0.00958515	0.0301246	13.4947	9.8637	18.1351	0.0027934	0.00170765	0.00430287	0.0345464	0.0230197	0.0508669	0.0207536	0.0111121	0.0334254
Eritrea	2024	28.8791	22.3153	37.388	0.00597797	0.00360212	0.00876597	0.0739304	0.0493328	0.101612	0.0634509	0.0359502	0.094337	17.9073	13.837	23.1842	0.00370681	0.00223357	0.00543569	0.0458427	0.0305891	0.0630103	0.0393481	0.0222943	0.0584992	15.2682	11.5931	19.3299	0.00316052	0.0018441	0.00462629	0.0390866	0.0264567	0.0549152	0.0426102	0.0242931	0.0650079	17.9073	13.837	23.1842	0.00370681	0.00223357	0.00543569	0.0458427	0.0305891	0.0630103	0.0393481	0.0222943	0.0584992
Eritrea	2025	36.4718	28.6378	45.7536	0.00754966	0.00441632	0.0110643	0.0933678	0.0661218	0.127403	0.105232	0.0592525	0.157504	25.6306	19.8598	32.1796	0.00530553	0.00306265	0.00778684	0.0656142	0.0464954	0.0896703	0.0816835	0.0452763	0.12329	22.9252	17.5518	28.6678	0.00474552	0.00270673	0.00703152	0.0586885	0.0392757	0.0818841	0.084701	0.0464295	0.128044	22.6172	17.7588	28.3746	0.00468176	0.00273864	0.00686148	0.0579001	0.041002	0.0790111	0.0652657	0.0367482	0.0976893
Eritrea	2026	44.0338	34.8102	54.2238	0.00911499	0.00549419	0.0131523	0.112726	0.0798469	0.150864	0.156847	0.0946814	0.228748	33.2094	26.1992	40.9212	0.00687435	0.00414214	0.00991486	0.0850161	0.0602948	0.113205	0.133385	0.0807541	0.194289	30.4973	23.5195	37.9091	0.00631295	0.00378523	0.00914808	0.0780732	0.0532478	0.105394	0.136371	0.0818889	0.199243	27.3088	21.5874	33.6299	0.00565293	0.00340736	0.00815693	0.0699106	0.0495158	0.0935695	0.0972886	0.0587288	0.14189
Eritrea	2027	51.7681	41.7406	63.8406	0.010716	0.00653258	0.0153916	0.132526	0.094277	0.173418	0.218385	0.134785	0.314839	40.8831	32.6514	51.0827	0.00846281	0.00517425	0.0121364	0.104661	0.075299	0.1376	0.194962	0.120884	0.280441	38.1038	30.4565	47.5295	0.0078875	0.00481021	0.0113495	0.0975459	0.069187	0.128458	0.197928	0.122009	0.285364	32.1081	25.8868	39.5989	0.00664638	0.00405169	0.00954651	0.0821968	0.0584682	0.107568	0.135475	0.0836132	0.195314
Eritrea	2028	59.6236	47.2033	72.2983	0.0123421	0.00749998	0.0179699	0.152636	0.110508	0.204379	0.290064	0.177309	0.428805	48.6278	38.0254	58.655	0.010066	0.00612641	0.0146822	0.124487	0.0907444	0.166177	0.26658	0.163356	0.394334	45.7728	35.7702	56.1748	0.00947497	0.00575252	0.0138732	0.117178	0.0845715	0.157894	0.269505	0.164447	0.399202	36.9834	29.2763	44.8496	0.00765556	0.00465206	0.0111467	0.0946775	0.0685389	0.126788	0.179962	0.110005	0.266048
Eritrea	2029	67.6138	54.3902	80.8536	0.0139961	0.008534	0.0201178	0.173091	0.127525	0.229001	0.372057	0.228607	0.534994	56.4666	45.6687	68.5209	0.0116886	0.007141	0.0167858	0.144554	0.102891	0.190299	0.348421	0.214555	0.500307	53.535	42.7937	66.1335	0.0110817	0.00675765	0.0159542	0.13705	0.0978112	0.181766	0.351291	0.215609	0.505097	41.943	33.7373	50.161	0.00868221	0.00529389	0.01248	0.107374	0.0790978	0.142076	0.230859	0.141848	0.331969
Eritrea	2030	75.7365	60.7351	91.8744	0.0156774	0.00977583	0.0224952	0.193885	0.139383	0.255096	0.464527	0.297582	0.680796	64.3841	51.6819	77.8064	0.0133275	0.00835773	0.0191587	0.164823	0.119993	0.218682	0.440525	0.283336	0.646026	61.4092	48.7619	74.0516	0.0127117	0.00796852	0.0183453	0.157208	0.115319	0.207649	0.443483	0.284429	0.650711	46.9857	37.675	57.0047	0.00972603	0.00606484	0.0139569	0.120283	0.0864583	0.158277	0.288268	0.184671	0.422532
Eswatini	2021	0.00150795	0.00115114	0.00192259	1.19e-07	7.64e-08	1.91e-07	3.86e-06	2.58e-06	5.19e-06	1.19e-07	7.64e-08	1.91e-07	0.0010435	0.00079659	0.00133043	8.21e-08	5.29e-08	1.32e-07	2.67e-06	1.79e-06	3.59e-06	8.21e-08	5.29e-08	1.32e-07	0.00057905	0.00044204	0.00073828	4.55e-08	2.93e-08	7.35e-08	1.48e-06	9.91e-07	1.99e-06	4.55e-08	2.93e-08	7.35e-08	0.0010435	0.00079659	0.00133043	8.21e-08	5.29e-08	1.32e-07	2.67e-06	1.79e-06	3.59e-06	8.21e-08	5.29e-08	1.32e-07
Eswatini	2022	0.0029556	0.00224322	0.00366801	2.32e-07	1.53e-07	3.38e-07	7.57e-06	5.3e-06	9.9e-06	2.5e-06	1.63e-06	3.73e-06	0.00204527	0.00155231	0.00253826	1.61e-07	1.06e-07	2.34e-07	5.24e-06	3.66e-06	6.85e-06	1.73e-06	1.13e-06	2.58e-06	0.00136717	0.00103667	0.00170537	1.08e-07	7.06e-08	1.57e-07	3.5e-06	2.47e-06	4.63e-06	1.33e-06	8.67e-07	1.98e-06	0.00204527	0.00155231	0.00253826	1.61e-07	1.06e-07	2.34e-07	5.24e-06	3.66e-06	6.85e-06	1.73e-06	1.13e-06	2.58e-06
Eswatini	2023	0.00438099	0.00350204	0.00519873	3.45e-07	2.27e-07	5.07e-07	1.12e-05	8.3e-06	1.5e-05	7.05e-06	4.37e-06	1.09e-05	0.00303164	0.00242341	0.00359752	2.38e-07	1.57e-07	3.51e-07	7.76e-06	5.74e-06	1.04e-05	4.88e-06	3.03e-06	7.53e-06	0.00236969	0.00192001	0.00278473	1.86e-07	1.2e-07	2.77e-07	6.07e-06	4.44e-06	8.21e-06	4.49e-06	2.76e-06	6.96e-06	0.00303164	0.00242341	0.00359752	2.38e-07	1.57e-07	3.51e-07	7.76e-06	5.74e-06	1.04e-05	4.88e-06	3.03e-06	7.53e-06
Eswatini	2024	0.00578728	0.00477068	0.00684615	4.55e-07	2.98e-07	6.7e-07	1.48e-05	1.11e-05	1.89e-05	1.37e-05	8.8e-06	2.05e-05	0.0040048	0.00330131	0.00473754	3.15e-07	2.06e-07	4.63e-07	1.03e-05	7.7e-06	1.31e-05	9.51e-06	6.09e-06	1.42e-05	0.00358437	0.00300586	0.00421511	2.82e-07	1.83e-07	4.17e-07	9.18e-06	6.89e-06	1.16e-05	1.02e-05	6.48e-06	1.52e-05	0.0040048	0.00330131	0.00473754	3.15e-07	2.06e-07	4.63e-07	1.03e-05	7.7e-06	1.31e-05	9.51e-06	6.09e-06	1.42e-05
Eswatini	2025	0.0076783	0.00652254	0.00917218	6.04e-07	4.04e-07	8.67e-07	1.97e-05	1.45e-05	2.51e-05	2.56e-05	1.7e-05	3.64e-05	0.0059307	0.00503982	0.00710488	4.66e-07	3.14e-07	6.72e-07	1.52e-05	1.12e-05	1.95e-05	2.15e-05	1.42e-05	3.07e-05	0.00550751	0.00466156	0.00657935	4.33e-07	2.9e-07	6.19e-07	1.41e-05	1.03e-05	1.82e-05	2.21e-05	1.46e-05	3.16e-05	0.00531338	0.0045136	0.00634715	4.18e-07	2.79e-07	6e-07	1.36e-05	1.01e-05	1.73e-05	1.77e-05	1.17e-05	2.52e-05
Eswatini	2026	0.009532	0.00804325	0.0112543	7.5e-07	4.91e-07	1.08e-06	2.44e-05	1.79e-05	3.16e-05	4.01e-05	2.58e-05	5.75e-05	0.0078061	0.00662184	0.00921244	6.14e-07	4.02e-07	8.85e-07	2e-05	1.45e-05	2.61e-05	3.61e-05	2.3e-05	5.19e-05	0.00738664	0.00626867	0.00869156	5.81e-07	3.79e-07	8.33e-07	1.89e-05	1.36e-05	2.49e-05	3.67e-05	2.34e-05	5.28e-05	0.00659614	0.00556593	0.00778795	5.19e-07	3.4e-07	7.46e-07	1.69e-05	1.24e-05	2.19e-05	2.78e-05	1.78e-05	3.98e-05
Eswatini	2027	0.0113951	0.00963787	0.0131564	8.96e-07	5.78e-07	1.31e-06	2.92e-05	2.19e-05	3.78e-05	5.74e-05	3.62e-05	8.48e-05	0.00967887	0.008225	0.0111696	7.61e-07	4.9e-07	1.12e-06	2.48e-05	1.85e-05	3.23e-05	5.34e-05	3.37e-05	7.93e-05	0.00925402	0.00793148	0.0106137	7.28e-07	4.66e-07	1.07e-06	2.37e-05	1.76e-05	3.1e-05	5.4e-05	3.4e-05	8.01e-05	0.0078854	0.00666941	0.00910424	6.2e-07	4e-07	9.07e-07	2.02e-05	1.51e-05	2.61e-05	3.97e-05	2.51e-05	5.87e-05
Eswatini	2028	0.0132608	0.0113947	0.0151169	1.04e-06	6.65e-07	1.51e-06	3.39e-05	2.54e-05	4.4e-05	7.74e-05	4.81e-05	0.00011223	0.0115457	0.00987974	0.0130867	9.08e-07	5.77e-07	1.32e-06	2.96e-05	2.2e-05	3.85e-05	7.35e-05	4.56e-05	0.00010675	0.0111137	0.0095316	0.0125668	8.74e-07	5.53e-07	1.27e-06	2.85e-05	2.11e-05	3.72e-05	7.41e-05	4.59e-05	0.00010761	0.0091765	0.00788515	0.0104609	7.22e-07	4.6e-07	1.05e-06	2.35e-05	1.76e-05	3.04e-05	5.36e-05	3.33e-05	7.77e-05
Eswatini	2029	0.0151355	0.0128997	0.017335	1.19e-06	7.62e-07	1.74e-06	3.87e-05	2.92e-05	5e-05	0.00010028	6.31e-05	0.00014819	0.0134139	0.0113453	0.0154141	1.06e-06	6.73e-07	1.55e-06	3.43e-05	2.57e-05	4.48e-05	9.63e-05	6.05e-05	0.00014272	0.0129739	0.0109897	0.0148913	1.02e-06	6.49e-07	1.5e-06	3.32e-05	2.49e-05	4.34e-05	9.69e-05	6.09e-05	0.00014356	0.0104738	0.00892661	0.0119958	8.24e-07	5.27e-07	1.21e-06	2.68e-05	2.02e-05	3.46e-05	6.94e-05	4.37e-05	0.00010255
Eswatini	2030	0.017019	0.0144425	0.0194872	1.34e-06	8.55e-07	1.95e-06	4.36e-05	3.27e-05	5.56e-05	0.00012589	7.93e-05	0.00018338	0.0152811	0.0128731	0.0175483	1.2e-06	7.66e-07	1.75e-06	3.91e-05	2.92e-05	5.02e-05	0.00012186	7.67e-05	0.00017786	0.0148372	0.0125145	0.0170209	1.17e-06	7.42e-07	1.7e-06	3.8e-05	2.85e-05	4.89e-05	0.00012247	7.7e-05	0.00017871	0.0117771	0.00999423	0.0134851	9.26e-07	5.92e-07	1.35e-06	3.01e-05	2.27e-05	3.84e-05	8.71e-05	5.49e-05	0.0001269
Ethiopia	2021	122.944	66.3265	189.114	0.269013	0.130267	0.475978	0.314738	0.165692	0.530213	0.269013	0.130267	0.475978	90.9789	49.0816	139.944	0.199069	0.0963977	0.352224	0.232906	0.122612	0.392357	0.199069	0.0963977	0.352224	59.0133	31.8367	90.7746	0.129126	0.0625282	0.228469	0.151074	0.0795321	0.254502	0.129126	0.0625282	0.228469	90.9789	49.0816	139.944	0.199069	0.0963977	0.352224	0.232906	0.122612	0.392357	0.199069	0.0963977	0.352224
Ethiopia	2022	247.26	143.808	358.103	0.541025	0.272743	0.872555	0.632985	0.340926	0.969093	1.35251	0.658755	2.36707	182.972	106.418	264.996	0.400358	0.20183	0.645691	0.468409	0.252285	0.717129	1.00086	0.487479	1.75163	134.667	77.8091	194.113	0.294664	0.147551	0.472696	0.344749	0.185254	0.535723	0.789685	0.383023	1.39998	182.972	106.418	264.996	0.400358	0.20183	0.645691	0.468409	0.252285	0.717129	1.00086	0.487479	1.75163
Ethiopia	2023	372.965	243.998	507.267	0.816078	0.468826	1.27542	0.95479	0.568322	1.46127	3.25948	1.91944	5.59638	276	180.562	375.39	0.603912	0.346937	0.943837	0.706561	0.420564	1.08138	2.41211	1.42044	4.14149	227.152	150.262	309.062	0.497027	0.292047	0.798436	0.581509	0.353718	0.884027	2.19859	1.2784	3.81547	276	180.562	375.39	0.603912	0.346937	0.943837	0.706561	0.420564	1.08138	2.41211	1.42044	4.14149
Ethiopia	2024	499.94	358.818	675.375	1.09391	0.682492	1.69403	1.27985	0.866054	1.85944	5.99872	3.68876	9.72526	369.975	265.536	499.815	0.809535	0.505063	1.25365	0.947135	0.640903	1.37609	4.43943	2.72986	7.19735	336.592	240.341	453.93	0.73649	0.457166	1.15932	0.861674	0.580188	1.24976	4.57506	2.78423	7.39658	369.975	265.536	499.815	0.809535	0.505063	1.25365	0.947135	0.640903	1.37609	4.43943	2.72986	7.19735
Ethiopia	2025	632.898	478.908	814.312	1.38483	0.905146	2.13365	1.62022	1.10979	2.2328	9.71692	6.37695	15.3435	501.611	377.817	647.046	1.09757	0.716299	1.68878	1.28413	0.864508	1.7818	8.14157	5.232	12.7897	467.941	344.237	599.455	1.02389	0.670334	1.59363	1.19793	0.795685	1.67105	8.27898	5.2668	12.9916	468.384	354.415	602.653	1.02486	0.669858	1.57906	1.19906	0.821288	1.65245	7.19148	4.7195	11.3559
Ethiopia	2026	766.963	581.654	976.619	1.67818	1.13997	2.48058	1.96342	1.39675	2.75539	14.3161	8.83293	22.6339	634.444	477.157	819.359	1.38822	0.93606	2.07517	1.62418	1.13377	2.28999	12.7259	7.66835	20.2553	600.529	444.664	774.368	1.31401	0.868606	1.99724	1.53735	1.07188	2.14544	12.8654	7.71947	20.5492	567.619	430.471	722.797	1.242	0.843685	1.83588	1.4531	1.03368	2.03933	10.5958	6.53738	16.7524
Ethiopia	2027	901.878	702.432	1158.04	1.97338	1.30099	2.9472	2.30881	1.64257	3.16199	19.8029	13.0396	30.1249	768.294	597.115	999.541	1.68109	1.10882	2.49449	1.96683	1.3996	2.69299	18.2002	11.8878	27.693	734.195	565.258	954.291	1.60648	1.06227	2.39814	1.87954	1.32324	2.57586	18.3417	11.9928	28.0252	667.491	519.876	857.099	1.46053	0.962865	2.18131	1.70878	1.21563	2.34035	14.6575	9.6512	22.2978
Ethiopia	2028	1037.59	812.224	1327.36	2.27033	1.50589	3.48036	2.65623	1.84241	3.5796	26.1825	17.0249	41.3732	903.089	704.655	1167.81	1.97603	1.30864	3.03678	2.31191	1.60015	3.10122	24.57	15.9467	38.9489	868.834	672.688	1122.34	1.90108	1.258	2.923	2.22422	1.53605	2.99822	24.7134	16.0049	39.2998	767.959	601.151	982.461	1.68036	1.11457	2.57599	1.96598	1.36356	2.64956	19.3804	12.6021	30.6253
Ethiopia	2029	1174.01	941.477	1467.93	2.56883	1.69139	3.85809	3.00546	2.11591	4.07371	33.4598	21.94	50.5288	1038.72	832.002	1307.46	2.27281	1.49674	3.41185	2.65913	1.86498	3.63092	31.8402	20.8589	48.3039	1004.33	796.701	1261.79	2.19756	1.44981	3.29766	2.57109	1.79858	3.51193	31.9855	20.9631	48.4473	868.957	696.829	1086.54	1.90135	1.25188	2.85565	2.22453	1.56604	3.0154	24.7682	16.2403	37.404
Ethiopia	2030	1311.06	1069.94	1632.78	2.86871	1.9175	4.25947	3.35631	2.28142	4.54786	41.6391	28.131	62.8518	1175.12	961.297	1471.56	2.57127	1.72191	3.81107	3.00831	2.02919	4.10304	40.0156	27.0475	60.4258	1140.59	929.29	1425.7	2.49571	1.67479	3.70488	2.91991	1.96251	3.98354	40.162	27.1526	60.7324	970.432	791.925	1208.61	2.12339	1.41928	3.15285	2.48431	1.68856	3.36651	30.8243	20.824	46.5297
Gabon	2021	14.4077	7.85028	24.1136	0	0	0	0.0368837	0.0176801	0.067394	0	0	0	10.0854	5.49519	16.8795	0	0	0	0.0258186	0.012376	0.0471758	0	0	0	5.76308	3.14011	9.64543	0	0	0	0.0147535	0.00707202	0.0269576	0	0	0	10.0854	5.49519	16.8795	0	0	0	0.0258186	0.012376	0.0471758	0	0	0
Gabon	2022	28.6414	16.9618	46.9846	0	0	0	0.073322	0.0380857	0.125367	0.331512	0.157152	0.667424	20.049	11.8733	32.8892	0	0	0	0.0513254	0.02666	0.0877569	0.232058	0.110006	0.467197	13.6177	7.93931	22.3183	0	0	0	0.0348613	0.018084	0.0602758	0.182359	0.0864532	0.367136	20.049	11.8733	32.8892	0	0	0	0.0513254	0.02666	0.0877569	0.232058	0.110006	0.467197
Gabon	2023	42.7473	27.8735	64.9711	0	0	0	0.109433	0.0639626	0.173377	0.990346	0.509255	1.96906	29.9268	19.513	45.4891	0	0	0	0.0766125	0.044777	0.121387	0.693409	0.356535	1.37869	23.5575	15.175	36.7635	0	0	0	0.0603072	0.0340421	0.0952975	0.644338	0.326892	1.28266	29.9268	19.513	45.4891	0	0	0	0.0766125	0.044777	0.121387	0.693409	0.356535	1.37869
Gabon	2024	56.7262	42.5641	85.219	0	0	0	0.145219	0.0967611	0.224323	1.97338	1.13557	3.72655	39.7192	29.8019	59.676	0	0	0	0.101681	0.0677447	0.157089	1.38203	0.795237	2.60991	35.5648	26.3227	52.5559	0	0	0	0.0910458	0.0620623	0.14459	1.48264	0.843152	2.83271	39.7192	29.8019	59.676	0	0	0	0.101681	0.0677447	0.157089	1.38203	0.795237	2.60991
Gabon	2025	72.1876	54.0903	108.607	0	0	0	0.1848	0.131871	0.291076	3.42196	1.91579	5.91126	55.3481	41.4484	83.511	0	0	0	0.141691	0.102511	0.225105	2.83861	1.57939	4.94837	51.2087	37.9818	76.8391	0	0	0	0.131094	0.0912044	0.213852	2.93778	1.63505	5.0501	50.5541	37.8774	76.0759	0	0	0	0.129419	0.09234	0.203892	2.39714	1.34194	4.14105
Gabon	2026	87.3489	68.4787	125.552	0	0	0	0.223613	0.159591	0.343218	5.22371	3.26393	9.65457	70.7126	55.0428	102.512	0	0	0	0.181024	0.127998	0.282446	4.64808	2.86327	8.73319	66.6488	51.1531	99.8691	0	0	0	0.170621	0.116587	0.266396	4.74628	2.89884	8.90032	61.1829	47.9613	87.9588	0	0	0	0.156628	0.111766	0.240469	3.6602	2.287	6.76495
Gabon	2027	102.81	80.0578	145.211	0	0	0	0.263193	0.183164	0.391328	7.37197	4.57503	13.7719	86.2513	66.6634	124.688	0	0	0	0.220803	0.154896	0.334341	6.80643	4.10973	12.8671	82.1138	62.7041	123.07	0	0	0	0.210211	0.150486	0.32439	6.90434	4.19759	13.0334	72.0257	56.0798	101.756	0	0	0	0.184386	0.128288	0.274272	5.16678	3.20648	9.65233
Gabon	2028	118.325	97.3907	164.71	0	0	0	0.302913	0.223808	0.446801	9.87342	5.92809	19.2347	101.793	83.5362	143.346	0	0	0	0.26059	0.19242	0.392482	9.31764	5.46824	18.3532	97.5723	79.9762	140.61	0	0	0	0.249785	0.18422	0.380494	9.41363	5.55438	18.5171	82.911	68.2361	115.44	0	0	0	0.212252	0.156784	0.313203	6.92176	4.15573	13.4856
Gabon	2029	133.913	109.396	189.28	0	0	0	0.342819	0.251986	0.504616	12.7295	8.56923	23.7985	117.364	93.8257	167.505	0	0	0	0.300451	0.216121	0.445407	12.1833	8.11871	22.8168	113.063	90.1856	161.376	0	0	0	0.289442	0.207736	0.426221	12.2762	8.20207	23.0189	93.8514	76.6502	132.694	0	0	0	0.240259	0.176559	0.353868	8.92635	6.00914	16.6894
Gabon	2030	149.549	123.842	207.713	0	0	0	0.382846	0.285261	0.549849	15.9398	10.5279	27.4961	132.881	108.139	185.805	0	0	0	0.340176	0.249091	0.490256	15.3966	10.0764	26.5134	128.59	104.515	179.677	0	0	0	0.32919	0.240743	0.471078	15.4925	10.1625	26.7213	104.829	86.7872	145.645	0	0	0	0.268363	0.199908	0.385673	11.1804	7.38399	19.2864
Gambia	2021	7.68626	4.9558	11.3775	0.0119634	0.00693662	0.0221118	0.0435179	0.0268832	0.0688054	0.0119634	0.00693662	0.0221118	5.16517	3.3303	7.64566	0.00803938	0.00466141	0.0148591	0.029244	0.0180655	0.0462372	0.00803938	0.00466141	0.0148591	2.64407	1.70479	3.91385	0.0041154	0.0023862	0.00760647	0.0149701	0.00924781	0.0236691	0.0041154	0.0023862	0.00760647	5.16517	3.3303	7.64566	0.00803938	0.00466141	0.0148591	0.029244	0.0180655	0.0462372	0.00803938	0.00466141	0.0148591
Gambia	2022	15.4881	10.8212	20.8596	0.0241066	0.0138844	0.0420565	0.08769	0.0547794	0.132159	0.0685307	0.0381069	0.121968	10.408	7.27187	14.0176	0.0161996	0.00933033	0.028262	0.0589276	0.0368117	0.088811	0.0460527	0.0256078	0.0819625	6.58844	4.5972	8.9285	0.0102547	0.00584587	0.0177147	0.0373023	0.023272	0.0572485	0.0328258	0.0181523	0.0591675	10.408	7.27187	14.0176	0.0161996	0.00933033	0.028262	0.0589276	0.0368117	0.088811	0.0460527	0.0256078	0.0819625
Gambia	2023	23.4118	18.3741	32.2751	0.0364396	0.0213548	0.0588111	0.132552	0.0874212	0.196676	0.170357	0.0998264	0.274172	15.7347	12.3485	21.6921	0.0244904	0.0143517	0.0395268	0.0890861	0.0587523	0.132192	0.114505	0.0670941	0.184288	11.8549	9.30288	16.6857	0.0184517	0.010812	0.028821	0.0671198	0.0442618	0.100022	0.101079	0.0587037	0.164802	15.7347	12.3485	21.6921	0.0244904	0.0143517	0.0395268	0.0890861	0.0587523	0.132192	0.114505	0.0670941	0.184288
Gambia	2024	31.4552	25.7733	42.2772	0.0489589	0.0322569	0.0764752	0.178092	0.132052	0.253398	0.318122	0.20976	0.519846	21.1437	17.3235	28.4201	0.0329094	0.0216815	0.0514071	0.119711	0.0887586	0.170349	0.213876	0.141026	0.349508	18.4633	14.928	25.107	0.0287374	0.0197058	0.0459038	0.104535	0.0787977	0.146964	0.224065	0.145385	0.369362	21.1437	17.3235	28.4201	0.0329094	0.0216815	0.0514071	0.119711	0.0887586	0.170349	0.213876	0.141026	0.349508
Gambia	2025	40.5049	33.497	55.1001	0.0630443	0.0437376	0.0955086	0.229329	0.174653	0.319141	0.534408	0.356755	0.813172	30.0445	24.6638	41.0479	0.0467631	0.0317791	0.0714213	0.170105	0.128202	0.237801	0.428822	0.283616	0.666607	27.3225	22.2041	37.6831	0.0425265	0.0292121	0.0643047	0.154694	0.116582	0.219976	0.439152	0.291448	0.687368	27.2316	22.5197	37.0485	0.0423849	0.0294025	0.0642131	0.154179	0.117408	0.214588	0.35938	0.239921	0.54685
Gambia	2026	49.6821	41.5184	67.8651	0.0773282	0.0530124	0.117759	0.281289	0.211886	0.390603	0.803399	0.54418	1.22621	39.0753	32.3912	53.6217	0.0608192	0.0419117	0.0933382	0.221235	0.164453	0.308155	0.696586	0.467216	1.0747	36.315	30.0439	50.2098	0.0565228	0.0389656	0.0861199	0.205607	0.150092	0.29008	0.707099	0.474049	1.08488	33.4074	27.9157	45.6418	0.0519973	0.0356438	0.0791871	0.189145	0.142456	0.262699	0.540406	0.365972	0.824868
Gambia	2027	58.9818	49.6326	78.907	0.0918029	0.0623783	0.13721	0.333942	0.252863	0.470237	1.12581	0.749964	1.66901	48.2371	40.385	64.4806	0.0750791	0.0504938	0.112472	0.273107	0.2048	0.386778	1.01804	0.67026	1.51947	45.4404	38.0069	61.0242	0.0707262	0.0478092	0.105157	0.257273	0.190245	0.368466	1.02873	0.677963	1.54094	39.6681	33.3771	53.0788	0.0617419	0.0419499	0.0922837	0.224592	0.170033	0.316342	0.757472	0.504553	1.12295
Gambia	2028	68.4045	58.2486	89.3781	0.106469	0.072914	0.158303	0.387291	0.301031	0.528033	1.50232	1.02097	2.24854	57.5292	48.8873	74.777	0.089542	0.0608843	0.133266	0.325717	0.25018	0.448329	1.3939	0.940753	2.10291	54.6968	46.4787	71.2767	0.0851334	0.0581656	0.125856	0.309681	0.234246	0.425016	1.40478	0.948589	2.12285	46.0139	39.1781	60.1347	0.0716189	0.0490449	0.106491	0.26052	0.202458	0.355291	1.01106	0.68707	1.51358
Gambia	2029	77.9472	66.8332	97.8908	0.121322	0.0827259	0.177589	0.441319	0.348511	0.593273	1.93359	1.30319	2.91516	66.9495	56.9521	83.1174	0.104204	0.0705568	0.153773	0.379053	0.295666	0.513452	1.82491	1.2131	2.76967	64.0813	54.4522	79.8871	0.0997401	0.067804	0.147027	0.362814	0.280309	0.4896	1.83596	1.22304	2.78993	52.4431	44.9654	65.8729	0.0816256	0.0556544	0.119475	0.296921	0.234429	0.399281	1.30165	0.87735	1.9629
Gambia	2030	87.6059	75.5904	109.46	0.136355	0.0952767	0.196781	0.496005	0.386833	0.667114	2.42028	1.62804	3.59815	76.4937	65.111	94.536	0.11906	0.0829853	0.173282	0.43309	0.335499	0.589671	2.31176	1.53786	3.44817	73.5906	62.8924	91.3687	0.114541	0.0800831	0.16802	0.416653	0.323604	0.563846	2.32297	1.54795	3.46315	58.9528	50.8725	73.6751	0.0917577	0.0641123	0.132421	0.333777	0.260244	0.449118	1.62971	1.09634	2.4232
Ghana	2021	161.223	110.58	232.337	0.0933932	0.0546834	0.154271	0.41273	0.254162	0.669282	0.0933932	0.0546834	0.154271	98.0234	67.2327	141.261	0.0567831	0.0332475	0.0937968	0.25094	0.15453	0.406923	0.0567831	0.0332475	0.0937968	34.8241	23.8853	50.1847	0.0201729	0.0118116	0.0333225	0.0891497	0.0548989	0.144565	0.0201729	0.0118116	0.0333225	98.0234	67.2327	141.261	0.0567831	0.0332475	0.0937968	0.25094	0.15453	0.406923	0.0567831	0.0332475	0.0937968
Ghana	2022	325.152	249.663	434.758	0.188355	0.120248	0.29877	0.83239	0.577053	1.24876	7.35425	4.22167	12.4638	197.693	151.795	264.333	0.11452	0.0731109	0.181652	0.506093	0.350848	0.759245	4.47138	2.56677	7.57797	101.833	77.6117	137.941	0.0589897	0.0368057	0.0930541	0.260691	0.181393	0.397039	3.01203	1.72426	5.11257	197.693	151.795	264.333	0.11452	0.0731109	0.181652	0.506093	0.350848	0.759245	4.47138	2.56677	7.57797
Ghana	2023	490.732	384.806	643.449	0.284272	0.191036	0.444605	1.25627	0.880717	1.85677	21.8988	13.193	36.1485	298.411	233.99	391.301	0.172864	0.116168	0.270369	0.763933	0.535528	1.12914	13.3186	8.0245	21.9843	201.343	151.539	262.974	0.116634	0.0774311	0.183665	0.515438	0.359256	0.786597	11.8357	7.04596	19.6404	298.411	233.99	391.301	0.172864	0.116168	0.270369	0.763933	0.535528	1.12914	13.3186	8.0245	21.9843
Ghana	2024	657.95	537.94	852.907	0.381138	0.266583	0.594708	1.68435	1.20119	2.37605	43.7967	27.477	68.1368	400.173	327.168	518.801	0.231813	0.162149	0.361728	1.02444	0.73051	1.4453	26.6451	16.7184	41.457	333.692	267.808	431.701	0.193302	0.127496	0.301133	0.854252	0.600409	1.22379	29.3804	18.4952	45.6892	400.173	327.168	518.801	0.231813	0.162149	0.361728	1.02444	0.73051	1.4453	26.6451	16.7184	41.457
Ghana	2025	833.336	698.401	1052.11	0.482736	0.332204	0.733899	2.13334	1.52975	3.0007	74.2997	47.8264	111.027	572.757	478.593	714.487	0.331787	0.226295	0.49839	1.46626	1.04829	2.06552	56.9597	36.0715	87.716	505.833	408.033	642.771	0.293019	0.193775	0.437389	1.29493	0.937669	1.81232	59.7498	37.0975	91.2215	506.955	424.809	640.083	0.29367	0.202112	0.44649	1.29781	0.930488	1.82581	45.217	29.1083	67.5718
Ghana	2026	1010.73	860.79	1282.28	0.585499	0.412482	0.861785	2.58748	1.90349	3.59036	112.604	75.8317	170.12	747.717	624.87	957.935	0.433139	0.305275	0.633551	1.91416	1.41749	2.6468	95.1566	62.6496	144.157	680.035	552.526	875.137	0.393932	0.268954	0.586777	1.74089	1.27177	2.42803	97.9773	64.6389	149.222	615.01	523.755	780.271	0.356264	0.250992	0.524407	1.57443	1.15804	2.18521	68.5497	46.1675	103.569
Ghana	2027	1189.04	1013.74	1488.08	0.688791	0.478279	1.0187	3.04395	2.27118	4.16919	158.787	104.681	246.401	923.99	775.943	1161.2	0.53525	0.36789	0.80182	2.36542	1.7576	3.23721	141.267	92.2704	220.361	855.891	710.804	1077.9	0.495802	0.334779	0.754779	2.19108	1.60996	3.04976	144.115	93.8268	225.477	723.672	616.969	905.691	0.41921	0.291102	0.620064	1.8526	1.38197	2.53824	96.695	63.74	150.066
Ghana	2028	1368.72	1174.19	1694.09	0.792872	0.546336	1.19643	3.50391	2.59477	4.86157	212.885	140.981	339.3	1101.85	941.093	1380.53	0.638279	0.435195	0.978188	2.82072	2.0774	3.93452	195.349	129.109	313.296	1033.34	877.654	1313.78	0.598595	0.401877	0.93089	2.64535	1.92883	3.73759	198.232	130.171	318.469	833.215	714.739	1031.3	0.482666	0.332605	0.728452	2.13303	1.57914	2.96062	129.68	85.8927	206.722
Ghana	2029	1549.74	1347.2	1922.32	0.897738	0.613793	1.33216	3.96735	2.9883	5.38667	274.954	180.795	419.192	1281.24	1100.4	1616.31	0.742199	0.501998	1.11254	3.27998	2.45189	4.47634	257.466	168.962	393.236	1212.31	1039.52	1515.96	0.702271	0.468451	1.06498	3.10352	2.32174	4.31079	260.388	170.042	398.478	943.637	820.208	1170.54	0.546631	0.37376	0.811265	2.41571	1.81894	3.28117	167.543	110.185	255.475
Ghana	2030	1732.18	1486.71	2175.96	1.00342	0.676022	1.46834	4.43437	3.36342	5.96016	345.052	221.726	511.277	1462.36	1248.26	1868.6	0.847115	0.563618	1.24767	3.74363	2.8218	5.03035	327.713	209.973	485.408	1392.79	1182.2	1767.35	0.806815	0.529774	1.19965	3.56553	2.67855	4.84605	330.647	211.055	489.458	1054.97	905.316	1325.33	0.611122	0.41174	0.894405	2.70071	2.04766	3.63147	210.326	135.17	311.746
Guinea	2021	177.906	103.465	283.173	0.0630294	0.0336794	0.124104	0.455438	0.252692	0.782976	0.0630294	0.0336794	0.124104	144.459	84.0134	229.936	0.0511799	0.0273476	0.100772	0.369816	0.205186	0.635776	0.0511799	0.0273476	0.100772	111.013	64.5621	176.7	0.0393303	0.0210159	0.0774407	0.284193	0.15768	0.488577	0.0393303	0.0210159	0.0774407	144.459	84.0134	229.936	0.0511799	0.0273476	0.100772	0.369816	0.205186	0.635776	0.0511799	0.0273476	0.100772
Guinea	2022	358.033	235.885	545.151	0.126846	0.0735644	0.228882	0.916565	0.56363	1.5742	4.03762	2.06849	7.05079	290.723	191.539	442.663	0.102999	0.0597343	0.185852	0.744251	0.457668	1.27825	3.27855	1.67961	5.72524	240.136	159.085	365.863	0.0850767	0.049343	0.152529	0.614748	0.374767	1.05848	2.8934	1.48079	5.05521	290.723	191.539	442.663	0.102999	0.0597343	0.185852	0.744251	0.457668	1.27825	3.27855	1.67961	5.72524
Guinea	2023	541.072	394.561	799.012	0.191694	0.117496	0.344731	1.38515	0.887015	2.19499	11.9688	6.48294	20.7843	439.403	320.407	648.906	0.155674	0.0954193	0.279969	1.12487	0.720311	1.78263	9.72099	5.26571	16.8829	388.025	283.174	572.242	0.137472	0.0829702	0.246122	0.993343	0.633989	1.57203	9.33135	5.06451	16.2415	439.403	320.407	648.906	0.155674	0.0954193	0.279969	1.12487	0.720311	1.78263	9.72099	5.26571	16.8829
Guinea	2024	726.969	564.333	1029.72	0.257555	0.162143	0.445487	1.86104	1.25194	2.83516	23.9166	14.1838	41.5552	590.455	458.327	836.411	0.20919	0.131691	0.361859	1.51156	1.01676	2.30305	19.4294	11.5213	33.76	554.937	425.542	779.958	0.196606	0.123771	0.33644	1.42064	0.937191	2.13744	20.143	11.8544	35.2988	590.455	458.327	836.411	0.20919	0.131691	0.361859	1.51156	1.01676	2.30305	19.4294	11.5213	33.76
Guinea	2025	924.091	741.276	1330.12	0.327392	0.210383	0.542586	2.36567	1.7256	3.70029	40.6833	26.621	66.8081	785.719	630.7	1134.35	0.278369	0.178385	0.457819	2.01144	1.48719	3.16174	36.1548	23.3545	59.9932	749.559	597.059	1076.88	0.265558	0.171725	0.431954	1.91887	1.40597	2.99316	36.8752	24.1644	61.0369	750.683	602.125	1080.66	0.265956	0.17089	0.44081	1.92175	1.40166	3.00662	33.0586	21.632	54.2969
Guinea	2026	1124.4	901.997	1558.48	0.39836	0.261889	0.636866	2.87848	2.14019	4.44884	61.7762	40.7553	100.047	984.066	789.913	1366.61	0.348641	0.229432	0.550885	2.51921	1.86448	3.90322	57.2114	37.5545	93.679	947.298	758.279	1303.99	0.335614	0.22266	0.524581	2.42508	1.76149	3.73181	57.9446	37.9482	94.7103	913.559	732.776	1266.54	0.323661	0.212761	0.517497	2.33871	1.73861	3.61566	50.2103	33.129	81.325
Guinea	2027	1327.04	1101.64	1824.99	0.470151	0.307076	0.718756	3.39722	2.54385	5.13835	87.2632	58.0562	138.081	1184.97	988.177	1630.96	0.419817	0.274194	0.631667	3.03352	2.26044	4.58655	82.6831	54.6734	132.158	1147.73	959.805	1567.51	0.406623	0.267338	0.608702	2.93818	2.21359	4.41287	83.4282	54.933	133.069	1078.38	895.12	1483.46	0.382055	0.249505	0.584128	2.76065	2.06685	4.17697	70.9427	47.207	112.274
Guinea	2028	1532.34	1263.74	2083.62	0.542885	0.372453	0.797294	3.92278	2.85724	5.85558	117.19	75.8765	182.484	1388.69	1148.92	1880.65	0.491994	0.337674	0.723622	3.55505	2.57027	5.29853	112.622	72.4995	176.653	1351	1120.2	1820.72	0.478639	0.329943	0.706804	3.45855	2.52292	5.12268	113.381	72.7646	177.945	1245.43	1026.96	1693.84	0.441236	0.302746	0.648079	3.18829	2.32176	4.76115	95.2959	61.7138	148.396
Guinea	2029	1740.22	1459.35	2304.63	0.616534	0.432509	0.903152	4.45496	3.29219	6.58356	151.612	92.6917	231.094	1595.17	1338.24	2099.56	0.565145	0.398365	0.829588	4.08363	3.02283	6.02181	147.088	89.3259	225.312	1557.02	1316.92	2038.9	0.551631	0.383031	0.812038	3.98598	2.9402	5.8438	147.861	89.5968	226.648	1414.63	1186.16	1873.81	0.501183	0.35155	0.734258	3.62145	2.67547	5.35432	123.316	75.4054	187.99
Guinea	2030	1950.61	1676.29	2538.61	0.691071	0.480715	1.01316	4.99355	3.65255	7.22878	190.58	116.333	292.64	1804.39	1545.55	2331.82	0.639268	0.444105	0.943586	4.61923	3.35965	6.66283	186.144	113.018	287.094	1765.73	1498.87	2270.35	0.625574	0.428569	0.928263	4.52027	3.31118	6.48246	186.927	113.292	288.052	1585.93	1362.59	2064.42	0.561873	0.390788	0.823903	4.05998	2.96886	5.88027	155.049	94.6611	238.168
Guinea-Bissau	2021	7.07357	2.27413	19.6277	0.0135198	0.00376011	0.0427964	0.045073	0.0147323	0.139989	0.0135198	0.00376011	0.0427964	5.17785	1.66466	14.3675	0.00989652	0.0027524	0.031327	0.0329934	0.010784	0.102472	0.00989652	0.0027524	0.031327	3.28214	1.05519	9.10727	0.0062732	0.00174469	0.0198576	0.0209139	0.00683578	0.0649549	0.0062732	0.00174469	0.0198576	5.17785	1.66466	14.3675	0.00989652	0.0027524	0.031327	0.0329934	0.010784	0.102472	0.00989652	0.0027524	0.031327
Guinea-Bissau	2022	14.2245	5.66727	34.3817	0.0271874	0.0123932	0.0738275	0.0906386	0.0344716	0.232207	0.201613	0.0725824	0.619723	10.4123	4.14844	25.1674	0.0199012	0.0090718	0.0540417	0.0663475	0.0252332	0.169975	0.14758	0.0531303	0.453637	7.54801	2.91539	18.3291	0.0144266	0.00637536	0.0399292	0.0480961	0.0177331	0.122595	0.11875	0.0423715	0.366471	10.4123	4.14844	25.1674	0.0199012	0.0090718	0.0540417	0.0663475	0.0252332	0.169975	0.14758	0.0531303	0.453637
Guinea-Bissau	2023	21.4378	11.5095	48.5517	0.0409744	0.0238157	0.113472	0.136602	0.0696391	0.331623	0.566031	0.257736	1.669	15.6945	8.4258	35.5494	0.0299972	0.0174339	0.0830823	0.100006	0.0509781	0.24282	0.41444	0.188704	1.22226	12.8018	7.18064	28.6535	0.0244682	0.0136223	0.0688333	0.0815731	0.0426969	0.200849	0.385316	0.168952	1.13435	15.6945	8.4258	35.5494	0.0299972	0.0174339	0.0830823	0.100006	0.0509781	0.24282	0.41444	0.188704	1.22226
Guinea-Bissau	2024	28.7144	18.4194	63.9273	0.0548823	0.0336379	0.136471	0.182969	0.113799	0.446986	1.10819	0.560935	2.6776	21.0251	13.4856	46.8231	0.0401857	0.0246277	0.099945	0.133973	0.0833152	0.327417	0.811612	0.410779	1.96227	19.0528	11.6984	42.7201	0.036416	0.0213639	0.0885016	0.121405	0.0749317	0.300131	0.854194	0.419481	2.077	21.0251	13.4856	46.8231	0.0401857	0.0246277	0.099945	0.133973	0.0833152	0.327417	0.811612	0.410779	1.96227
Guinea-Bissau	2025	35.7632	24.4795	74.6406	0.0683548	0.0422809	0.156247	0.227884	0.148524	0.50321	1.80009	0.901392	4.41295	28.0079	18.7876	57.7259	0.053532	0.0323373	0.123521	0.178467	0.115629	0.397814	1.50152	0.725507	3.71097	26.0181	17.3485	54.3915	0.0497289	0.0301906	0.116869	0.165788	0.106775	0.376388	1.54459	0.733345	3.86905	26.1908	17.9248	54.6835	0.0500589	0.0309585	0.114487	0.166888	0.108756	0.368717	1.31868	0.660414	3.23536
Guinea-Bissau	2026	42.8793	31.9559	89.204	0.0819559	0.0588076	0.178122	0.273228	0.176464	0.598809	2.66514	1.71435	6.38171	35.0619	26.2451	72.5338	0.0670144	0.0490117	0.145161	0.223415	0.144689	0.486905	2.36537	1.4404	5.75864	33.0516	24.4775	69.1644	0.063172	0.0452412	0.139896	0.210605	0.137678	0.464287	2.40885	1.46855	5.9046	31.4078	23.402	65.3898	0.0600302	0.0430753	0.130549	0.200131	0.129229	0.438949	1.95289	1.25653	4.67819
Guinea-Bissau	2027	50.0526	39.6166	102.378	0.0956663	0.0701593	0.208948	0.318936	0.211744	0.687246	3.70491	2.21509	7.87689	42.1771	34.0676	85.6154	0.0806137	0.0566431	0.174126	0.268753	0.179727	0.574719	3.40469	1.9717	7.25751	40.1484	31.3225	82.2155	0.0767363	0.0521006	0.162384	0.255826	0.172654	0.559063	3.44856	1.99417	7.3395	36.6685	29.0159	75.0738	0.0700852	0.0513915	0.153173	0.233653	0.155089	0.503955	2.71549	1.62342	5.77933
Guinea-Bissau	2028	57.2913	44.3198	111.472	0.109502	0.0792103	0.235456	0.365061	0.247153	0.74829	4.92071	3.17058	11.0236	49.3597	38.4652	94.6001	0.094342	0.0687467	0.202536	0.314521	0.214893	0.635032	4.62097	2.99471	10.332	47.3121	35.6661	91.6876	0.0904283	0.0640388	0.196046	0.301474	0.207753	0.611997	4.66528	3.00278	10.4885	41.9792	32.4664	81.7628	0.0802355	0.0580254	0.172669	0.267492	0.181049	0.548857	3.60751	2.32457	8.09167
Guinea-Bissau	2029	64.5973	51.252	124.423	0.123466	0.0920235	0.271329	0.411615	0.283446	0.837305	6.31402	3.95734	14.1141	56.6115	43.8513	108.684	0.108202	0.0787354	0.236161	0.36073	0.250953	0.742807	6.01587	3.78219	13.4333	54.5441	40.0617	106.949	0.104251	0.0719313	0.226734	0.347556	0.243745	0.704538	6.06065	3.79035	13.5914	47.3411	37.5555	91.2767	0.0904838	0.0674314	0.199036	0.301659	0.207665	0.614328	4.63016	2.90194	10.3647
Guinea-Bissau	2030	71.9714	60.7419	136.835	0.13756	0.105762	0.308664	0.458603	0.339028	0.917118	7.88636	5.49735	17.8376	63.9346	53.6006	120.932	0.122199	0.0913608	0.273381	0.407393	0.306371	0.822205	7.59118	5.22693	17.2628	61.8453	49.7727	117.399	0.118206	0.0873263	0.261247	0.39408	0.299085	0.795709	7.63632	5.25616	17.2998	52.7549	44.5194	100.376	0.100831	0.0775409	0.226505	0.336155	0.24844	0.673069	5.78464	4.03426	13.1068
Kenya	2021	94.1219	54.2454	160.203	0.161545	0.0784474	0.298167	0.333321	0.165766	0.597463	0.161545	0.0784474	0.298167	59.8615	34.5001	101.889	0.102742	0.0498926	0.189634	0.211992	0.105427	0.379987	0.102742	0.0498926	0.189634	25.6012	14.7548	43.5751	0.0439401	0.0213377	0.0811015	0.0906633	0.0450885	0.16251	0.0439401	0.0213377	0.0811015	59.8615	34.5001	101.889	0.102742	0.0498926	0.189634	0.211992	0.105427	0.379987	0.102742	0.0498926	0.189634
Kenya	2022	190.682	114.712	291.7	0.327274	0.193482	0.590108	0.675276	0.374562	1.17223	2.57609	1.20197	5.41493	121.274	72.9566	185.521	0.208146	0.123055	0.375309	0.429476	0.238221	0.745537	1.63839	0.764456	3.44389	68.9957	41.755	106.982	0.11842	0.0667707	0.223592	0.24434	0.135689	0.422036	1.13948	0.522986	2.41431	121.274	72.9566	185.521	0.208146	0.123055	0.375309	0.429476	0.238221	0.745537	1.63839	0.764456	3.44389
Kenya	2023	289.097	198.605	423.386	0.496187	0.29661	0.852086	1.0238	0.602471	1.71392	7.30035	4.10853	13.2529	183.878	126.317	269.298	0.315596	0.188653	0.541965	0.65118	0.383185	1.09015	4.64362	2.61344	8.42986	130.473	90.0093	192.246	0.223935	0.131309	0.386896	0.462053	0.273044	0.778234	4.13227	2.33314	7.64519	183.878	126.317	269.298	0.315596	0.188653	0.541965	0.65118	0.383185	1.09015	4.64362	2.61344	8.42986
Kenya	2024	389.337	279.551	575.824	0.668232	0.43127	1.12106	1.37879	0.864418	2.22244	14.3781	8.80604	25.9421	247.655	177.813	366.304	0.425058	0.274329	0.71313	0.877038	0.549823	1.41379	9.14684	5.6022	16.5053	210.366	149.677	320.085	0.361058	0.226833	0.628242	0.744984	0.482942	1.25138	9.88313	6.07674	18.0495	247.655	177.813	366.304	0.425058	0.274329	0.71313	0.877038	0.549823	1.41379	9.14684	5.6022	16.5053
Kenya	2025	494.053	356.066	749.714	0.84796	0.531852	1.4032	1.74963	1.08013	2.7748	24.1324	14.2231	42.2349	349.603	250.269	536.105	0.600036	0.371852	1.0034	1.23808	0.759195	1.9842	18.7904	10.9497	33.1498	311.833	227.978	489.358	0.53521	0.323742	0.915904	1.10432	0.691575	1.81119	19.5495	11.2466	34.7698	314.293	226.491	476.985	0.539431	0.338333	0.892746	1.11303	0.687064	1.76539	15.3543	9.04933	26.8763
Kenya	2026	601.62	447.24	915.45	1.03258	0.648528	1.7134	2.13056	1.35671	3.38821	36.3985	19.906	62.9062	454.293	339.348	697.636	0.779718	0.472468	1.30573	1.60882	1.02942	2.58205	30.9664	16.4341	53.6744	415.551	302.065	649.63	0.713223	0.414971	1.21587	1.47162	0.96004	2.40437	31.7414	16.6785	55.3273	382.757	284.506	582.508	0.656938	0.412586	1.09025	1.35548	0.863053	2.15595	23.1617	12.6669	40.0382
Kenya	2027	708.658	561.575	1045.97	1.21629	0.799375	1.95768	2.50963	1.78642	3.87129	51.2362	32.1728	82.4495	559.364	440.497	825.313	0.960055	0.620894	1.54469	1.98092	1.40126	3.0546	45.7156	28.6454	74.0527	520.652	403.612	777.519	0.893613	0.563184	1.45524	1.84383	1.2983	2.87771	46.5025	28.8918	74.7533	450.898	357.272	665.635	0.773892	0.508618	1.24583	1.5968	1.13652	2.46361	32.6079	20.4764	52.4858
Kenya	2028	816.581	645.353	1157.79	1.40152	0.913456	2.28552	2.89182	2.05292	4.29932	68.6348	42.9095	115.253	665.704	522.932	934.573	1.14257	0.733351	1.89195	2.35751	1.66349	3.50428	63.0472	39.3429	107.137	627.079	490.619	886.958	1.07628	0.675692	1.77805	2.22072	1.5607	3.38522	63.8578	39.6029	107.921	519.616	410.6	736.868	0.891835	0.581254	1.4544	1.84016	1.30615	2.73634	43.6866	27.3126	73.3629
Kenya	2029	925.317	743.665	1324.58	1.58815	1.08772	2.53184	3.27689	2.36566	4.90302	88.6138	59.6235	138.462	773.183	620.314	1099.5	1.32704	0.906342	2.11018	2.73813	1.97327	4.14029	82.9826	55.3999	129.943	734.624	588.014	1052.13	1.26086	0.848572	1.98839	2.60158	1.87052	4.02208	83.8262	55.7108	130.976	588.866	473.188	843.151	1.01069	0.692239	1.61151	2.0854	1.50525	3.12104	56.411	37.9589	88.1671
Kenya	2030	1034.93	836.826	1436.51	1.77628	1.20961	2.86197	3.66506	2.66202	5.60224	111.196	74.3644	181.582	882.282	712.981	1210.76	1.51429	1.02748	2.46426	3.12449	2.26806	4.77752	105.595	70.1584	173.474	843.181	665.197	1162.62	1.44718	0.969037	2.34885	2.98602	2.16396	4.64374	106.426	70.46	174.28	658.685	532.505	914.492	1.13052	0.76988	1.82159	2.33265	1.69395	3.56673	70.796	47.3506	115.615
Liberia	2021	61.2767	34.6137	103.6	0.497689	0.244178	0.89571	0.156868	0.0770718	0.277358	0.497689	0.244178	0.89571	45.0996	25.4757	76.2498	0.366299	0.179715	0.659243	0.115455	0.0567249	0.204135	0.366299	0.179715	0.659243	28.9226	16.3377	48.8993	0.234909	0.115252	0.422775	0.0740418	0.0363779	0.130913	0.234909	0.115252	0.422775	45.0996	25.4757	76.2498	0.366299	0.179715	0.659243	0.115455	0.0567249	0.204135	0.366299	0.179715	0.659243
Liberia	2022	123.479	83.2052	191.702	1.00289	0.613596	1.68836	0.316105	0.175957	0.503045	4.51167	2.56838	7.7156	90.8802	61.239	141.093	0.738129	0.451607	1.24263	0.232653	0.129505	0.370241	3.32059	1.89033	5.67868	66.3704	43.9305	102.87	0.539061	0.32924	0.903036	0.169908	0.0929016	0.271132	2.65883	1.49011	4.57855	90.8802	61.239	141.093	0.738129	0.451607	1.24263	0.232653	0.129505	0.370241	3.32059	1.89033	5.67868
Liberia	2023	186.7	126.697	268.009	1.51638	0.851667	2.54211	0.477952	0.282864	0.73594	12.0921	6.21708	20.6058	137.436	93.2587	197.297	1.11625	0.626919	1.87135	0.351836	0.208209	0.541821	8.90282	4.57716	15.1713	112.518	76.1968	160.363	0.913874	0.502503	1.53832	0.288047	0.170117	0.447385	8.23125	4.1696	14.0918	137.436	93.2587	197.297	1.11625	0.626919	1.87135	0.351836	0.208209	0.541821	8.90282	4.57716	15.1713
Liberia	2024	250.935	180.542	353.154	2.0381	1.14661	3.38645	0.642395	0.43565	0.999711	23.2936	12.5407	40.1149	184.763	132.925	260.07	1.50065	0.84422	2.49386	0.472994	0.32073	0.736268	17.1561	9.23632	29.5505	167.507	117.748	235.213	1.36049	0.754804	2.2555	0.428817	0.286556	0.678688	17.9295	9.64501	31.0134	184.763	132.925	260.07	1.50065	0.84422	2.49386	0.472994	0.32073	0.736268	17.1561	9.23632	29.5505
Liberia	2025	322.659	255.985	444.26	2.62064	1.56279	4.33846	0.826008	0.546732	1.24263	39.7173	24.3572	68.2269	255.54	200.472	354.663	2.0755	1.25619	3.46658	0.654182	0.430063	0.987377	33.5142	20.5188	58.1984	237.989	186.099	323.909	1.93294	1.16525	3.2465	0.609251	0.405687	0.920862	34.2974	20.9037	59.8943	237.636	188.509	327.238	1.93008	1.15097	3.19539	0.608347	0.402579	0.915458	29.2637	17.946	50.2715
Liberia	2026	395.699	318.219	551.307	3.21387	1.9985	5.25296	1.01299	0.673073	1.51902	60.2645	36.9202	101.421	327.582	263.815	460.42	2.66062	1.65201	4.38768	0.838611	0.554188	1.27232	54.0091	33.0616	91.7499	309.696	249.105	433.172	2.51535	1.55667	4.14316	0.792823	0.517654	1.21869	54.8063	33.4792	92.6035	291.505	234.405	406.209	2.36761	1.47218	3.87073	0.746254	0.495716	1.11944	44.4192	27.2109	74.7925
Liberia	2027	469.36	374.029	625.304	3.81214	2.41717	6.28753	1.20156	0.777254	1.79926	85.0025	54.3153	142.416	400.43	316.077	533.328	3.25229	2.06665	5.41328	1.0251	0.656826	1.52577	78.7226	49.7128	133.127	382.361	298.319	501.457	3.10554	1.9703	5.15193	0.978844	0.619923	1.46557	79.533	49.94	134.31	345.864	275.518	460.835	2.80911	1.78113	4.63474	0.885412	0.572541	1.32659	62.6767	40.0479	105.062
Liberia	2028	543.945	439.554	717.776	4.41792	2.74747	7.02911	1.3925	0.985235	2.08561	113.964	69.9742	190.545	474.305	381.227	628.274	3.85231	2.39307	6.17314	1.21422	0.863661	1.80956	107.701	66.1032	181.864	456.06	363.752	608.84	3.70412	2.29576	5.91958	1.16751	0.826371	1.74878	108.529	66.5375	183.619	400.935	323.949	529.34	3.2564	2.02496	5.18226	1.02639	0.72598	1.53831	84.0642	51.6095	140.62
Liberia	2029	619.427	512.434	829.462	5.03099	3.18571	8.16395	1.58573	1.0926	2.37401	147.197	93.9109	242.957	549.177	457.523	739.44	4.46041	2.82848	7.30254	1.40589	0.969727	2.09602	140.997	90.0936	234.167	530.755	440.251	719.828	4.31079	2.73018	7.04634	1.35873	0.932047	2.03473	141.846	90.5395	235.081	456.7	377.74	611.954	3.70932	2.3487	6.02128	1.16915	0.805209	1.75173	108.62	69.2945	179.371
Liberia	2030	695.82	583.976	904.48	5.65145	3.57608	9.00235	1.7813	1.26406	2.60449	184.754	117.533	307.614	625.129	523.643	816.855	5.0773	3.21648	8.16454	1.60033	1.13347	2.32491	178.689	113.795	299.368	606.443	512.141	796.613	4.92553	3.1168	7.92145	1.55249	1.10857	2.28835	179.543	114.243	300.547	513.169	430.466	667.481	4.16796	2.63719	6.64287	1.31371	0.93178	1.92241	136.387	86.7553	227.251
Madagascar	2021	144.78	103.884	192.229	0	0	0	0.370636	0.237797	0.54352	0	0	0	112.928	81.0298	149.939	0	0	0	0.289096	0.185481	0.423946	0	0	0	81.0766	58.1752	107.648	0	0	0	0.207556	0.133166	0.304371	0	0	0	112.928	81.0298	149.939	0	0	0	0.289096	0.185481	0.423946	0	0	0
Madagascar	2022	291.317	216.628	382.233	0	0	0	0.745772	0.530439	1.11434	1.29924	0.726887	2.07782	227.228	168.97	298.141	0	0	0	0.581702	0.413743	0.869188	1.01341	0.566972	1.6207	179.063	133.009	234.696	0	0	0	0.458402	0.32477	0.686108	0.870554	0.48705	1.39224	227.228	168.97	298.141	0	0	0	0.581702	0.413743	0.869188	1.01341	0.566972	1.6207
Madagascar	2023	440.393	345.194	564.223	0	0	0	1.12741	0.79838	1.65957	3.91295	2.40875	6.01819	343.527	269.263	440.129	0	0	0	0.87943	0.622763	1.29456	3.05247	1.87907	4.69487	294.598	230.448	376.901	0	0	0	0.75417	0.53299	1.10859	2.90794	1.79821	4.48752	343.527	269.263	440.129	0	0	0	0.87943	0.622763	1.29456	3.05247	1.87907	4.69487
Madagascar	2024	591.932	477.492	739.263	0	0	0	1.51535	1.16349	2.17442	7.86333	4.83366	12.0389	461.769	372.484	576.726	0	0	0	1.18213	0.907615	1.69634	6.13487	3.77112	9.39306	427.923	345.677	530.715	0	0	0	1.09548	0.84145	1.56101	6.41671	3.95213	9.83598	461.769	372.484	576.726	0	0	0	1.18213	0.907615	1.69634	6.13487	3.77112	9.39306
Madagascar	2025	757.526	631.755	941.465	0	0	0	1.93927	1.50049	2.70973	13.59	8.49711	19.5843	625.417	520.772	781.081	0	0	0	1.60107	1.23629	2.22455	11.8401	7.42123	17.2202	590.942	491.031	744.884	0	0	0	1.51281	1.17286	2.08674	12.1246	7.604	17.6891	590.999	492.87	734.531	0	0	0	1.51296	1.17059	2.11418	10.6041	6.63004	15.2811
Madagascar	2026	925.636	773.947	1123.49	0	0	0	2.36963	1.80013	3.25727	20.8054	13.407	30.5251	791.467	656.505	960.599	0	0	0	2.02615	1.53582	2.76464	19.0318	12.3167	27.8139	756.468	625.305	923.861	0	0	0	1.93656	1.47412	2.64633	19.3216	12.5029	28.2693	722.215	603.865	876.622	0	0	0	1.84887	1.40445	2.54165	16.2361	10.4623	23.8243
Madagascar	2027	1096.33	927.795	1335.68	0	0	0	2.80661	2.14585	3.79528	29.5334	18.4644	42.6151	960.178	809.268	1170.42	0	0	0	2.45806	1.87757	3.33352	27.7406	17.3614	39.8766	924.648	777.595	1133.13	0	0	0	2.3671	1.80699	3.22291	28.0354	17.5508	40.3399	855.474	723.917	1042.3	0	0	0	2.19001	1.67431	2.96176	23.0501	14.4104	33.2653
Madagascar	2028	1269.5	1078.08	1517.47	0	0	0	3.24991	2.51318	4.45192	39.7965	25.4523	55.5066	1131.44	957.244	1357.55	0	0	0	2.89649	2.24109	3.98403	37.9891	24.3406	53.099	1095.4	925.115	1319.32	0	0	0	2.80422	2.18543	3.87183	38.2888	24.5331	53.5202	990.684	841.317	1184.27	0	0	0	2.53615	1.96108	3.47462	31.0641	19.8664	43.3296
Madagascar	2029	1445.02	1234.28	1731.56	0	0	0	3.69926	2.85471	5.01695	51.6159	32.7402	71.2355	1305.16	1115.06	1561.84	0	0	0	3.3412	2.57896	4.54308	49.7994	31.6219	68.7794	1268.63	1090.68	1523.52	0	0	0	3.2477	2.50117	4.42941	50.1041	31.8176	69.2284	1127.76	963.206	1351.49	0	0	0	2.88707	2.22775	3.916	40.295	25.5577	55.613
Madagascar	2030	1622.78	1389.18	1928.73	0	0	0	4.15432	3.21295	5.53888	65.0119	40.5689	89.8975	1481.23	1268.46	1760.97	0	0	0	3.79194	2.93376	5.05934	63.1929	39.4471	87.5532	1444.26	1243.06	1716.06	0	0	0	3.69731	2.8485	4.94433	63.5026	39.646	87.8701	1266.61	1084.17	1505.53	0	0	0	3.24251	2.50751	4.32382	50.7594	31.6724	70.1857
Malawi	2021	153.649	82.5336	271.357	0.207795	0.0912727	0.414313	0.393342	0.185465	0.730867	0.207795	0.0912727	0.414313	96.4917	51.8311	170.412	0.130495	0.0573193	0.260189	0.247019	0.116472	0.458984	0.130495	0.0573193	0.260189	39.3342	21.1286	69.4674	0.0531956	0.0233658	0.106064	0.100695	0.047479	0.187102	0.0531956	0.0233658	0.106064	96.4917	51.8311	170.412	0.130495	0.0573193	0.260189	0.247019	0.116472	0.458984	0.130495	0.0573193	0.260189
Malawi	2022	311.226	205.709	519.074	0.420902	0.236289	0.777385	0.796739	0.489086	1.49495	4.41058	2.0913	9.30756	195.45	129.185	325.978	0.264327	0.14839	0.488198	0.500352	0.307146	0.938827	2.76985	1.31334	5.84515	108.253	71.8984	180.729	0.146401	0.0803893	0.270722	0.277127	0.172713	0.533287	1.91032	0.894145	4.06184	195.45	129.185	325.978	0.264327	0.14839	0.488198	0.500352	0.307146	0.938827	2.76985	1.31334	5.84515
Malawi	2023	472.678	328.93	760.109	0.63925	0.426035	1.18503	1.21006	0.782052	2.04529	12.7077	7.30867	26.626	296.898	206.594	477.474	0.401525	0.267603	0.744376	0.760058	0.49119	1.28484	7.9834	4.59133	16.728	207.491	148.615	332.066	0.280611	0.181557	0.549998	0.531177	0.353342	0.934581	7.10241	3.95651	14.9018	296.898	206.594	477.474	0.401525	0.267603	0.744376	0.760058	0.49119	1.28484	7.9834	4.59133	16.728
Malawi	2024	637.955	454.766	955.632	0.86277	0.547868	1.63887	1.63317	1.08124	2.70531	25.197	15.1387	52.1643	400.804	285.675	600.525	0.542048	0.344194	1.02984	1.02606	0.67921	1.70003	15.8356	9.5136	32.7926	337.776	246.112	527.492	0.456809	0.281705	0.909724	0.864707	0.590003	1.4425	17.1988	10.2529	35.5565	400.804	285.675	600.525	0.542048	0.344194	1.02984	1.02606	0.67921	1.70003	15.8356	9.5136	32.7926
Malawi	2025	827.6	616.547	1211.87	1.11925	0.753792	2.03172	2.11866	1.4559	3.4972	44.1685	26.7797	80.9371	585.024	443.523	848.882	0.791187	0.530241	1.40883	1.49766	0.990924	2.46983	34.606	20.0339	61.1598	520.641	379.082	756.66	0.704115	0.454145	1.28614	1.33284	0.909666	2.15203	36.0046	20.9058	63.9943	520.095	387.386	761.84	0.703377	0.473673	1.27716	1.33144	0.914706	2.19861	27.77	16.8351	50.9091
Malawi	2026	1022.77	778.985	1532.59	1.3832	0.983468	2.38896	2.61829	2.01564	4.29663	68.1145	45.7166	115.823	774.436	587.67	1161.33	1.04735	0.724302	1.80308	1.98256	1.52739	3.33063	58.374	38.0201	100.898	708.213	547.574	1044.04	0.957787	0.65545	1.62562	1.81302	1.38447	3.05478	59.8102	39.0074	102.409	642.925	489.589	963.905	0.869492	0.618227	1.50224	1.64589	1.2668	2.70233	42.842	28.7604	72.8797
Malawi	2027	1219.15	969.759	1784.11	1.64877	1.15727	2.82834	3.12102	2.33053	5.18716	97.1681	64.0305	176.621	966.363	775.089	1406.66	1.30691	0.888817	2.26126	2.47389	1.80353	4.11876	87.2752	56.2025	158.863	899.619	715.629	1288.45	1.21664	0.819295	2.14903	2.30302	1.69152	3.78873	88.7429	57.2105	162.139	766.589	609.674	1122.5	1.03673	0.72772	1.77926	1.96247	1.46495	3.26397	61.1404	40.2972	111.205
Malawi	2028	1418.51	1193.03	2033.41	1.91839	1.29604	3.2422	3.63138	2.74356	6.02221	131.359	83.5911	232.281	1161.9	979.642	1668.29	1.57136	1.02835	2.66634	2.97447	2.16557	4.94087	121.374	74.9344	214.154	1094.72	914.332	1556.09	1.4805	0.982341	2.55368	2.80248	2.01157	4.60858	122.89	76.2349	217.718	892.208	750.285	1280.07	1.20662	0.815143	2.04031	2.28405	1.72505	3.7911	82.6876	52.619	146.277
Malawi	2029	1620.65	1341.73	2300.17	2.19176	1.47347	3.67907	4.14886	3.16203	6.81227	170.756	105.459	291.433	1360.81	1113.39	1930.8	1.84035	1.19727	3.09625	3.48366	2.6054	5.71832	160.747	97.4836	273.532	1293.19	1047.6	1817.71	1.74891	1.12687	2.98334	3.31056	2.45044	5.38338	162.324	98.5725	277.028	1019.65	843.847	1448.62	1.37898	0.927043	2.31614	2.61031	1.98865	4.29029	107.532	66.4182	183.681
Malawi	2030	1825.67	1544.45	2508.49	2.46904	1.72993	4.03764	4.67372	3.63081	7.30625	215.448	147.68	362.986	1563.77	1297.83	2140.04	2.11484	1.45181	3.46045	4.00324	3.0398	6.20279	205.562	139.851	347.968	1494.98	1229.59	2037.92	2.02181	1.38019	3.33526	3.82714	2.88213	5.86229	207.137	140.937	350.362	1148.99	971.773	1579.55	1.5539	1.0889	2.54265	2.94142	2.28416	4.60255	135.732	93.0694	228.925
Mali	2021	329.223	228.804	479.847	0.0902949	0.0515519	0.152108	0.842811	0.541122	1.38329	0.0902949	0.0515519	0.152108	227.822	158.333	332.054	0.0624841	0.0356739	0.105259	0.583225	0.374457	0.957239	0.0624841	0.0356739	0.105259	126.422	87.8609	184.261	0.0346733	0.0197959	0.0584093	0.32364	0.207791	0.531185	0.0346733	0.0197959	0.0584093	227.822	158.333	332.054	0.0624841	0.0356739	0.105259	0.583225	0.374457	0.957239	0.0624841	0.0356739	0.105259
Mali	2022	663.698	512.717	970.547	0.18203	0.112689	0.291696	1.69907	1.11805	2.53645	5.63835	3.12567	9.99378	459.279	354.8	671.619	0.125965	0.0779807	0.201854	1.17576	0.773689	1.75523	3.90174	2.16296	6.9157	305.561	239.889	447.107	0.0838051	0.0513549	0.136737	0.782235	0.515586	1.17342	3.02024	1.67222	5.35811	459.279	354.8	671.619	0.125965	0.0779807	0.201854	1.17576	0.773689	1.75523	3.90174	2.16296	6.9157
Mali	2023	1004.73	790.878	1347.62	0.275563	0.165284	0.447982	2.5721	1.82718	3.88478	16.7255	9.80212	28.9095	695.441	547.402	932.798	0.190736	0.114399	0.310085	1.78033	1.26466	2.68916	11.5797	6.78584	20.0153	538.782	427.118	723.636	0.14777	0.0880408	0.244612	1.37928	0.982547	2.09636	10.6849	6.21733	18.6061	695.441	547.402	932.798	0.190736	0.114399	0.310085	1.78033	1.26466	2.68916	11.5797	6.78584	20.0153
Mali	2024	1352.54	1115.69	1801.58	0.370956	0.224617	0.573693	3.46249	2.49417	4.99766	33.4543	19.2016	52.7863	936.465	772.49	1247.5	0.256841	0.155501	0.397197	2.39735	1.72667	3.46076	23.173	13.298	36.5695	827.238	668.753	1111.1	0.226884	0.134663	0.348925	2.11773	1.52511	3.10688	24.7973	14.1827	39.3584	936.465	772.49	1247.5	0.256841	0.155501	0.397197	2.39735	1.72667	3.46076	23.173	13.298	36.5695
Mali	2025	1704.8	1452.09	2201.49	0.467569	0.288688	0.701823	4.36428	3.15732	6.26989	55.7625	34.95	88.3659	1281.36	1090.7	1643.44	0.351434	0.217702	0.537959	3.28028	2.36774	4.70675	45.3495	27.6903	73.8855	1169.58	980.092	1513.81	0.320775	0.199353	0.493405	2.99411	2.19413	4.25178	46.9942	28.9507	76.1961	1180.74	1005.68	1524.9	0.323838	0.199928	0.486202	3.0227	2.18625	4.34372	38.6441	24.2171	61.2553
Mali	2026	2065.25	1745.48	2690.24	0.566428	0.337922	0.85108	5.28703	3.91536	7.42471	83.8837	48.7436	128.988	1633.7	1386.34	2115.87	0.44807	0.265523	0.680196	4.18228	3.10976	5.83422	73.3462	42.2355	113.953	1519.2	1283.15	1972.81	0.416666	0.246727	0.633742	3.88915	2.87828	5.4658	75.0244	43.3297	116.613	1430.86	1209.02	1864.21	0.392437	0.23408	0.589833	3.663	2.712	5.14599	58.1608	33.7868	89.4738
Mali	2027	2431.26	2026.24	3105.63	0.666815	0.396007	1.01038	6.22404	4.54515	8.61625	117.946	68.3758	184.467	1992.2	1660.55	2521.15	0.546393	0.322307	0.834867	5.10002	3.72485	6.99667	107.32	61.799	169.787	1875.62	1555.46	2375.52	0.514419	0.303168	0.788431	4.80157	3.48911	6.61841	109.03	62.9143	172.191	1685.01	1403.86	2152.77	0.462142	0.274398	0.700231	4.31363	3.14906	5.97401	81.8173	47.4165	128.013
Mali	2028	2804.34	2361.88	3514.85	0.769137	0.458318	1.18182	7.17911	5.29804	10.0212	158.035	92.8138	246.432	2357.94	1990.01	2953.79	0.646704	0.383357	0.992369	6.03633	4.46388	8.37864	147.375	86.1997	231.77	2239.25	1883.02	2805	0.614153	0.363876	0.942554	5.73249	4.22389	7.99678	149.127	87.3414	234.23	1944.23	1636.89	2437.41	0.533238	0.317669	0.819333	4.97723	3.67179	6.95182	109.679	64.3911	171.104
Mali	2029	3184.37	2703.54	3975.69	0.873367	0.534934	1.34094	8.15199	6.09699	11.2543	204.262	127.357	326.939	2730.93	2319.25	3394.6	0.749004	0.458803	1.16657	6.99119	5.24927	9.58703	193.636	120.772	312.51	2610.13	2231.22	3260.73	0.715873	0.438977	1.11842	6.68194	4.99055	9.19844	195.434	121.943	315.033	2208.45	1874.95	2757.82	0.605705	0.370906	0.930408	5.65364	4.22676	7.81036	141.829	88.3995	227.146
Mali	2030	3571.14	3034.41	4421.22	0.979444	0.590638	1.48622	9.14211	6.8066	12.7629	256.733	154.492	398.093	3111.41	2650.85	3860.06	0.853356	0.51335	1.30952	7.96521	5.94624	11.0759	246.246	147.933	383.92	2988.17	2539.75	3722.4	0.819556	0.493122	1.2604	7.64972	5.66355	10.6794	248.07	149.123	386.482	2477.52	2104.15	3068.87	0.679501	0.409628	1.03156	6.34245	4.71991	8.86177	178.348	107.27	276.715
Mauritania	2021	4.6804	1.93068	8.66513	0	0	0	0.0279128	0.00993865	0.0551324	0	0	0	3.40733	1.40554	6.30822	0	0	0	0.0203206	0.00723533	0.0401364	0	0	0	2.13426	0.880391	3.9513	0	0	0	0.0127283	0.00453202	0.0251404	0	0	0	3.40733	1.40554	6.30822	0	0	0	0.0203206	0.00723533	0.0401364	0	0	0
Mauritania	2022	9.45374	4.21828	16.0951	0	0	0	0.0563799	0.0234747	0.0946013	0.081943	0.0269881	0.191821	6.88232	3.07091	11.7172	0	0	0	0.0410446	0.0170896	0.0688698	0.0596545	0.0196474	0.139646	4.94744	2.21392	8.48265	0	0	0	0.0295054	0.0123205	0.0500876	0.0485124	0.0159776	0.113562	6.88232	3.07091	11.7172	0	0	0	0.0410446	0.0170896	0.0688698	0.0596545	0.0196474	0.139646
Mauritania	2023	14.3035	8.97971	23.2143	0	0	0	0.0853031	0.0508122	0.145505	0.24744	0.104704	0.5543	10.4134	6.53741	16.9008	0	0	0	0.0621029	0.0369924	0.105933	0.180149	0.0762328	0.403554	8.44478	5.06754	13.7298	0	0	0	0.0503628	0.0301946	0.0883791	0.168788	0.0715938	0.376966	10.4134	6.53741	16.9008	0	0	0	0.0621029	0.0369924	0.105933	0.180149	0.0762328	0.403554
Mauritania	2024	19.2298	12.8295	28.8159	0	0	0	0.114682	0.0704483	0.194022	0.497813	0.244053	1.00046	14.0004	9.34054	20.9801	0	0	0	0.0834952	0.051289	0.141266	0.362461	0.177701	0.72845	12.6368	8.13271	19.2679	0	0	0	0.075363	0.0442636	0.129688	0.384355	0.19168	0.760749	14.0004	9.34054	20.9801	0	0	0	0.0834952	0.051289	0.141266	0.362461	0.177701	0.72845
Mauritania	2025	25.0704	17.0383	37.0312	0	0	0	0.149514	0.0936604	0.236584	0.893163	0.499632	1.75645	19.7552	13.3922	29.0659	0	0	0	0.117816	0.0733783	0.185588	0.755541	0.405892	1.48008	18.373	12.1379	27.3317	0	0	0	0.109572	0.0670625	0.176162	0.777911	0.424675	1.51311	18.2537	12.4051	26.963	0	0	0	0.108861	0.068191	0.172268	0.650369	0.363797	1.27907
Mauritania	2026	31.0124	21.9162	44.3736	0	0	0	0.184951	0.123851	0.291996	1.39185	0.731663	2.70639	25.6141	17.4256	37.1937	0	0	0	0.152756	0.0985615	0.241878	1.25229	0.633404	2.42633	24.2086	16.1944	34.9764	0	0	0	0.144375	0.092663	0.232298	1.27503	0.652498	2.45991	22.5813	15.9573	32.3131	0	0	0	0.13467	0.0901755	0.21263	1.01357	0.532784	1.97107
Mauritania	2027	37.0312	27.9274	52.0751	0	0	0	0.220846	0.151487	0.347022	1.99543	1.15234	3.66835	31.5542	23.7575	44.657	0	0	0	0.188182	0.125826	0.291802	1.85403	1.06215	3.38474	30.1302	22.3314	43.0071	0	0	0	0.179689	0.119853	0.280278	1.87712	1.07415	3.41882	26.9654	20.3353	37.922	0	0	0	0.160815	0.110302	0.252731	1.45322	0.839242	2.67195
Mauritania	2028	43.1371	32.623	59.8043	0	0	0	0.25726	0.186686	0.388041	2.70521	1.6176	4.57863	37.5831	28.0024	52.6453	0	0	0	0.224137	0.163096	0.341308	2.56219	1.52642	4.37862	36.1404	26.7388	51.0558	0	0	0	0.215533	0.156566	0.329283	2.58567	1.53863	4.41205	31.4134	23.7555	43.5552	0	0	0	0.187342	0.135939	0.282624	1.97029	1.17819	3.33513
Mauritania	2029	49.3295	37.2012	67.6163	0	0	0	0.29419	0.217561	0.456466	3.52267	2.1479	5.55866	43.7	32.5161	59.918	0	0	0	0.260617	0.194273	0.399757	3.37826	1.98972	5.35426	42.2386	31.2363	57.6529	0	0	0	0.251902	0.18733	0.387354	3.40218	2.02327	5.37596	35.9249	27.0906	49.2486	0	0	0	0.214248	0.15843	0.332499	2.56589	1.56442	4.04979
Mauritania	2030	55.6102	44.5425	76.874	0	0	0	0.331646	0.247521	0.498095	4.44944	2.93129	7.14166	49.9093	40.2674	68.8796	0	0	0	0.297648	0.220792	0.440663	4.3041	2.78213	6.93934	48.4264	38.703	66.15	0	0	0	0.288804	0.213652	0.428075	4.3283	2.80668	6.97381	40.5013	32.4394	55.9961	0	0	0	0.241541	0.180255	0.362846	3.24121	2.13527	5.20319
Mozambique	2021	430.215	302.002	608.121	0.257914	0.150309	0.406685	1.10135	0.725899	1.61926	0.257914	0.150309	0.406685	325.242	228.313	459.74	0.194983	0.113634	0.307454	0.83262	0.54878	1.22416	0.194983	0.113634	0.307454	220.27	154.625	311.358	0.132052	0.0769583	0.208223	0.563891	0.371661	0.82906	0.132052	0.0769583	0.208223	325.242	228.313	459.74	0.194983	0.113634	0.307454	0.83262	0.54878	1.22416	0.194983	0.113634	0.307454
Mozambique	2022	868.301	661.879	1210.21	0.520546	0.336143	0.832544	2.22285	1.49647	3.10868	12.9841	7.27243	21.8587	656.436	500.381	914.919	0.393533	0.254124	0.629403	1.68047	1.13133	2.35016	9.81598	5.49796	16.5252	497.056	377.136	693.579	0.297985	0.189614	0.477317	1.27246	0.854509	1.78518	8.20143	4.58798	13.8169	656.436	500.381	914.919	0.393533	0.254124	0.629403	1.68047	1.13133	2.35016	9.81598	5.49796	16.5252
Mozambique	2023	1315.16	1023.01	1752.01	0.78844	0.514035	1.23969	3.36682	2.47225	4.6955	38.3945	24.1349	63.8234	994.423	773.51	1324.74	0.596157	0.388667	0.937379	2.54572	1.8693	3.55053	29.0356	18.2515	48.267	831.835	640.15	1098.95	0.498685	0.322845	0.792859	2.1295	1.54782	2.98206	27.3929	17.3252	45.5131	994.423	773.51	1324.74	0.596157	0.388667	0.937379	2.54572	1.8693	3.55053	29.0356	18.2515	48.267
Mozambique	2024	1770.7	1425.92	2271.47	1.06153	0.7001	1.65003	4.53298	3.28044	6.36047	76.7302	50.0201	120.511	1339.13	1078.3	1717.97	0.802808	0.529426	1.24784	3.42817	2.48066	4.81064	58.0457	37.8345	91.171	1225.68	985.543	1572.09	0.734795	0.483076	1.1448	3.13774	2.28153	4.51582	60.9662	39.4102	95.9357	1339.13	1078.3	1717.97	0.802808	0.529426	1.24784	3.42817	2.48066	4.81064	58.0457	37.8345	91.171
Mozambique	2025	2265.66	1928.27	2807.12	1.35827	0.917286	2.07505	5.8001	4.28586	7.74041	131.842	88.9943	204.633	1826.41	1557.63	2255.72	1.09493	0.74354	1.67426	4.67561	3.45034	6.26319	112.895	74.7508	175.869	1710.63	1449.64	2130.3	1.02552	0.696242	1.57247	4.37922	3.22746	5.93904	115.864	77.2838	180.485	1713.85	1458.56	2123.64	1.02745	0.693815	1.56958	4.38746	3.24159	5.85567	99.7706	67.3461	154.851
Mozambique	2026	2770.52	2349.41	3407.55	1.66093	1.12623	2.52173	7.09253	5.24413	9.74226	201.307	138.584	303.3	2323.4	1970.6	2846.39	1.39288	0.949318	2.1048	5.94791	4.37973	8.13824	182.138	126.064	274.172	2205.26	1870	2703.09	1.32206	0.901058	1.99751	5.64548	4.15228	7.83117	185.171	127.701	278.888	2096.23	1777.34	2578.54	1.25669	0.852018	1.90784	5.36634	3.9672	7.37271	152.388	104.885	229.582
Mozambique	2027	3282.5	2791.57	4010.14	1.96786	1.37378	2.98757	8.40321	6.29246	11.4652	285.403	197.644	445.852	2828.39	2399.65	3454.35	1.69562	1.19412	2.57615	7.24068	5.41434	9.83643	266.1	184.175	415.699	2708.46	2300.94	3329.47	1.62372	1.1451	2.48265	6.93365	5.18361	9.52482	269.194	186.162	420.747	2484.19	2112.72	3035.33	1.48927	1.03954	2.26119	6.35953	4.76124	8.679	216.121	149.649	337.724
Mozambique	2028	3802.71	3269.77	4648.79	2.27973	1.60024	3.4004	9.73495	7.27028	13.2203	384.321	261.952	573.326	3342.18	2877.57	4071.28	2.00364	1.39538	2.98174	8.55598	6.36683	11.5692	365.004	246.907	543.124	3220.5	2767.88	3915.85	1.93069	1.34798	2.88164	8.24448	6.10227	11.2534	368.167	249.4	548.282	2878.57	2475.33	3519.71	1.7257	1.21127	2.57421	7.36915	5.50196	10.0105	291.124	198.411	434.428
Mozambique	2029	4330.94	3750.43	5259.09	2.5964	1.80885	3.90468	11.0872	8.1124	15.233	498.28	336.506	745.241	3864.57	3347.66	4674.32	2.31681	1.60126	3.481	9.8933	7.19609	13.5635	479.092	321.498	717.382	3741.16	3242.48	4549.31	2.24283	1.5532	3.3573	9.57738	6.92767	13.2435	482.329	324.049	721.617	3279.22	2839.79	3982.8	1.96589	1.36948	2.95679	8.39481	6.14024	11.5384	377.576	254.967	564.816
Mozambique	2030	4867.09	4211.71	5805.12	2.91782	2.01181	4.35712	12.4597	9.17782	16.8711	627.504	417.239	926.049	4395.72	3804.75	5278.54	2.63524	1.80178	3.92883	11.2531	8.25076	15.184	608.639	402.368	898.672	4270.3	3701.09	5147.92	2.56005	1.75294	3.80313	10.932	7.97799	14.8588	611.922	404.955	902.965	3686.07	3189.9	4397.33	2.2098	1.52346	3.30018	9.43633	6.94809	12.7825	475.658	316.234	702.081
Namibia	2021	0.497705	0.373413	0.65455	0.00015802	9.95e-05	0.00023884	0.00127413	0.00090344	0.0017773	0.00015802	9.95e-05	0.00023884	0.312559	0.234503	0.411058	9.92e-05	6.25e-05	0.00014999	0.00080015	0.00056736	0.00111614	9.92e-05	6.25e-05	0.00014999	0.127413	0.0955937	0.167565	4.05e-05	2.55e-05	6.11e-05	0.00032618	0.00023128	0.00045499	4.05e-05	2.55e-05	6.11e-05	0.312559	0.234503	0.411058	9.92e-05	6.25e-05	0.00014999	0.00080015	0.00056736	0.00111614	9.92e-05	6.25e-05	0.00014999
Namibia	2022	1.00041	0.782751	1.24736	0.00031764	0.00020965	0.00046622	0.00256106	0.00192925	0.00350189	0.00401619	0.00251429	0.00578781	0.62826	0.491567	0.78334	0.00019948	0.00013166	0.00029278	0.00160834	0.00121157	0.00219919	0.00252217	0.00157898	0.00363475	0.348679	0.275823	0.434431	0.00011071	7.4e-05	0.00016158	0.00089262	0.00065715	0.00121964	0.00174548	0.00108609	0.00251912	0.62826	0.491567	0.78334	0.00019948	0.00013166	0.00029278	0.00160834	0.00121157	0.00219919	0.00252217	0.00157898	0.00363475
Namibia	2023	1.50407	1.24876	1.84276	0.00047755	0.00032854	0.00069367	0.00385043	0.00288092	0.00517347	0.0116103	0.00767007	0.0168257	0.944565	0.784224	1.15727	0.0002999	0.00020632	0.00043563	0.00241809	0.00180923	0.00324896	0.00729137	0.0048169	0.0105666	0.663695	0.556546	0.816354	0.00021073	0.00014394	0.00030383	0.00169906	0.00126409	0.00228162	0.00650738	0.00431908	0.00946703	0.944565	0.784224	1.15727	0.0002999	0.00020632	0.00043563	0.00241809	0.00180923	0.00324896	0.00729137	0.0048169	0.0105666
Namibia	2024	2.00867	1.68122	2.37722	0.00063776	0.00043871	0.00089573	0.0051422	0.00387881	0.00680283	0.0229473	0.0152535	0.0330387	1.26147	1.05582	1.49292	0.00040052	0.00027551	0.00056253	0.00322935	0.00243592	0.00427226	0.0144113	0.00957944	0.0207489	1.07264	0.903483	1.27888	0.00034057	0.00023005	0.00048249	0.00274595	0.00203182	0.00367139	0.0157191	0.0103296	0.0230509	1.26147	1.05582	1.49292	0.00040052	0.00027551	0.00056253	0.00322935	0.00243592	0.00427226	0.0144113	0.00957944	0.0207489
Namibia	2025	2.52358	2.092	3.00647	0.00080125	0.0005523	0.00112812	0.00646037	0.00487201	0.0086681	0.0383162	0.025934	0.0546	1.77349	1.46415	2.11881	0.00056309	0.00038756	0.0007936	0.00454013	0.00342327	0.00612778	0.0297309	0.020123	0.0423448	1.58506	1.31635	1.8941	0.00050326	0.00034311	0.00071376	0.00405777	0.00306376	0.00552836	0.0310582	0.020991	0.0443609	1.58485	1.3138	1.88811	0.0005032	0.00034685	0.00070848	0.00405721	0.00305968	0.00544374	0.0240636	0.0162872	0.0342904
Namibia	2026	3.0396	2.55324	3.53349	0.00096509	0.00066575	0.00137055	0.00778138	0.0058714	0.0101184	0.0575142	0.0380796	0.0830188	2.28811	1.92422	2.66649	0.00072649	0.00049579	0.00103542	0.00585757	0.00441995	0.00757334	0.0489143	0.0320919	0.0707431	2.09931	1.77613	2.46986	0.00066654	0.00045041	0.00095542	0.00537423	0.00405972	0.00702335	0.0502442	0.0331438	0.0727631	1.90894	1.60349	2.21912	0.0006061	0.0004181	0.00086074	0.00488688	0.00368735	0.00635462	0.036121	0.0239155	0.0521391
Namibia	2027	3.55618	3.04232	4.11101	0.0011291	0.00076158	0.00157504	0.00910383	0.00702617	0.0117057	0.0805472	0.0519278	0.11385	2.80346	2.39031	3.2543	0.00089011	0.00059447	0.00123935	0.00717686	0.0055416	0.00928323	0.0719336	0.0459306	0.102305	2.61444	2.20061	3.05392	0.0008301	0.00054878	0.00115926	0.00669296	0.00516723	0.00868197	0.0732659	0.0469844	0.104375	2.23339	1.91066	2.58184	0.00070911	0.0004783	0.00098917	0.00571747	0.0044126	0.00735162	0.0505872	0.0326133	0.0715024
Namibia	2028	4.0738	3.5395	4.70072	0.00129345	0.00089351	0.00184234	0.0104289	0.00811059	0.0134885	0.107419	0.0733068	0.155465	3.31983	2.87514	3.84258	0.00105406	0.0007234	0.0015061	0.00849876	0.00661114	0.0109491	0.0987939	0.067302	0.143155	3.13049	2.68679	3.64188	0.00099394	0.00067904	0.00142587	0.00801406	0.00617803	0.0103793	0.100129	0.0683582	0.145183	2.55849	2.22292	2.95223	0.00081233	0.00056115	0.00115706	0.00654974	0.00509369	0.00847132	0.0674651	0.0460412	0.0976416
Namibia	2029	4.5928	3.97836	5.26931	0.00145823	0.00099685	0.0020712	0.0117576	0.00902972	0.0151597	0.138138	0.0930119	0.198118	3.83742	3.31869	4.38033	0.0012184	0.000826	0.00173434	0.0098238	0.00753989	0.0126017	0.129503	0.0867241	0.185793	3.64757	3.14796	4.20823	0.00115812	0.00078593	0.0016539	0.00933779	0.00717215	0.0119997	0.130841	0.0878853	0.187826	2.88447	2.49858	3.30934	0.00091583	0.00062605	0.00130081	0.00738425	0.00567098	0.00952108	0.0867595	0.0584163	0.124432
Namibia	2030	5.11358	4.466	5.89982	0.00162359	0.00111599	0.00231552	0.0130908	0.010157	0.0168954	0.172714	0.117942	0.24924	4.35653	3.78334	5.00389	0.00138322	0.00094477	0.00197792	0.0111527	0.00869475	0.0143317	0.16407	0.111647	0.236904	4.16587	3.60135	4.768	0.00132268	0.00090452	0.00189713	0.0106646	0.00832078	0.0137252	0.165409	0.112809	0.238937	3.21158	2.80484	3.70536	0.00101969	0.00070089	0.00145427	0.00822164	0.00637901	0.0106113	0.108477	0.0740745	0.156542
Niger	2021	398.384	194.908	749.373	0	0	0	1.01986	0.495363	2.04966	0	0	0	267.714	130.978	503.579	0	0	0	0.685348	0.332884	1.37737	0	0	0	137.044	67.0484	257.784	0	0	0	0.350833	0.170405	0.705083	0	0	0	267.714	130.978	503.579	0	0	0	0.685348	0.332884	1.37737	0	0	0
Niger	2022	808.461	505.435	1439.02	0	0	0	2.06966	1.16459	3.95462	6.79231	3.26701	14.8057	543.286	339.652	967.022	0	0	0	1.39081	0.782608	2.6575	4.56443	2.19543	9.94941	343.446	212.946	610.514	0	0	0	0.879221	0.493654	1.68833	3.45161	1.65995	7.52242	543.286	339.652	967.022	0	0	0	1.39081	0.782608	2.6575	4.56443	2.19543	9.94941
Niger	2023	1230.82	825.329	2057.82	0	0	0	3.1509	1.87361	5.85682	20.5695	9.64401	44.069	827.305	554.706	1383.33	0	0	0	2.1179	1.25926	3.93763	13.8294	6.48384	29.621	621.389	423.537	1016.03	0	0	0	1.59076	0.961487	3.00182	12.685	5.88487	27.1277	827.305	554.706	1383.33	0	0	0	2.1179	1.25926	3.93763	13.8294	6.48384	29.621
Niger	2024	1665.78	1158.29	2611.72	0	0	0	4.26439	2.62948	7.35109	41.5341	22.9323	84.2556	1119.99	778.633	1756.42	0	0	0	2.86718	1.7676	4.94388	27.9377	15.43	56.6931	973.067	693.969	1558.6	0	0	0	2.49105	1.5754	4.33895	30.1031	16.2857	62.6849	1119.99	778.633	1756.42	0	0	0	2.86718	1.7676	4.94388	27.9377	15.43	56.6931
Niger	2025	2121.96	1496.21	3232.72	0	0	0	5.43222	3.3966	8.85583	70.4645	40.0858	148.708	1560.59	1105.45	2353.25	0	0	0	3.99511	2.50951	6.50063	56.529	32.1653	122.321	1409.09	1018.15	2162.94	0	0	0	3.60726	2.31133	5.98316	58.7551	33.6218	126.362	1427.16	1005.99	2174.8	0	0	0	3.65354	2.28374	5.95843	47.4206	26.9613	100.141
Niger	2026	2592.44	1833.11	3866.68	0	0	0	6.63664	4.1614	11.0541	107.161	57.5225	199.672	2014.92	1430.79	2990.07	0	0	0	5.15819	3.24809	8.78805	92.9091	46.6147	172.846	1858.57	1340.69	2774.95	0	0	0	4.75793	3.04354	8.07535	95.2045	48.1789	178.5	1744.16	1232.77	2602.35	0	0	0	4.46504	2.79855	7.44274	72.1503	38.7341	134.534
Niger	2027	3074.86	2267.43	4515.8	0	0	0	7.87164	5.14738	12.2585	151.859	78.4655	284.836	2481.75	1854.08	3656.45	0	0	0	6.35329	4.20902	10.1812	137.337	67.3034	257.632	2321.17	1761.58	3450.32	0	0	0	5.9422	3.99902	9.63853	139.701	68.9144	263.458	2069.41	1525.26	3041.05	0	0	0	5.29768	3.46256	8.25596	102.294	52.8598	192.045
Niger	2028	3570.8	2607.17	5336.83	0	0	0	9.14125	5.91864	14.1302	204.755	107.211	395.723	2962.26	2182.46	4456.72	0	0	0	7.58338	4.95449	11.747	190.032	95.8338	368.394	2797.37	2087.51	4245.06	0	0	0	7.16126	4.73893	11.1491	192.474	97.4977	374.405	2403.97	1754.14	3595.82	0	0	0	6.15418	3.98213	9.52162	137.991	72.256	267.004
Niger	2029	4080.44	3175.09	5958.02	0	0	0	10.4459	7.20788	15.8717	266.072	146.012	492.529	3456.67	2740	5102.51	0	0	0	8.84906	6.22017	13.4118	251.233	134.491	466.415	3287.34	2623.99	4927.36	0	0	0	8.41558	5.80699	12.8326	253.758	136.211	473.543	2747.99	2136.99	4015.82	0	0	0	7.03486	4.85125	10.6996	179.4	98.45	332.27
Niger	2030	4603.95	3695.04	6634.73	0	0	0	11.7861	8.38825	17.6081	336.037	195.464	580.508	3965.49	3217.13	5915.67	0	0	0	10.1517	7.23665	15.3555	321.204	183.893	561.716	3791.26	3048.62	5735.45	0	0	0	9.70562	6.74643	14.7262	323.792	185.656	563.754	3101.58	2487.63	4471.71	0	0	0	7.94003	5.64725	11.8769	226.681	131.852	391.894
Nigeria	2021	2517.73	1797.7	3670.95	12.4124	7.62861	21.1712	6.44539	4.00711	10.0447	12.4124	7.62861	21.1712	1953.76	1395.01	2848.66	9.63203	5.9198	16.4288	5.00162	3.10952	7.7947	9.63203	5.9198	16.4288	1389.79	992.33	2026.37	6.85165	4.21099	11.6865	3.55785	2.21192	5.54468	6.85165	4.21099	11.6865	1953.76	1395.01	2848.66	9.63203	5.9198	16.4288	5.00162	3.10952	7.7947	9.63203	5.9198	16.4288
Nigeria	2022	5077.98	3800.22	6773.93	25.0344	15.6332	40.1277	12.9996	8.95107	19.747	120.92	73.8456	192.182	3940.51	2948.97	5256.57	19.4267	12.1314	31.1391	10.0877	6.94603	15.3237	93.8336	57.3042	149.133	3085.03	2312.41	4123.63	15.2092	9.51064	24.3557	7.89767	5.39989	12.021	78.8868	47.8547	125.341	3940.51	2948.97	5256.57	19.4267	12.1314	31.1391	10.0877	6.94603	15.3237	93.8336	57.3042	149.133
Nigeria	2023	7678.45	5742.11	9894.46	37.8548	25.5596	62.2868	19.6568	14.1018	28.7366	327.042	202.413	542.214	5959.25	4456.31	7679.39	29.3791	19.8366	48.3419	15.2557	10.9441	22.3042	253.847	157.112	420.879	5089.48	3795.96	6590.72	25.0911	16.7333	41.3457	13.0291	9.31731	19.0202	238.659	146.084	397.745	5959.25	4456.31	7679.39	29.3791	19.8366	48.3419	15.2557	10.9441	22.3042	253.847	157.112	420.879
Nigeria	2024	10320.4	8002.5	12995.7	50.8795	33.5076	79.3162	26.4202	18.6776	37.7151	632.228	390.417	962.789	8010.95	6211.39	10088.7	39.494	26.0088	61.5669	20.508	14.4971	29.2783	490.857	303.114	747.461	7408.59	5776.26	9303.75	36.5244	23.6769	56.2466	18.966	13.0204	27.3327	509.053	312.386	774.075	8010.95	6211.39	10088.7	39.494	26.0088	61.5669	20.508	14.4971	29.2783	490.857	303.114	747.461
Nigeria	2025	13202.8	10560.6	16374.5	65.0899	45.0856	97.7016	33.7992	24.5075	46.6312	1069.19	736.244	1624.74	10858.8	8660.09	13425.5	53.5341	37.0809	79.6818	27.7986	20.2636	38.2896	926.133	638.126	1420.94	10246.3	8135.47	12713.5	50.5145	34.9219	75.0208	26.2306	18.762	36.3346	944.624	650.806	1443.46	10250.3	8198.54	12714.7	50.5338	35.0003	75.8509	26.2407	19.0253	36.2079	830.341	571.697	1261.9
Nigeria	2026	16136.3	13164.7	19826.2	79.5519	55.1854	117.362	41.3089	29.9587	57.1225	1616.3	1083.87	2403.55	13757.4	11288.5	17027.8	67.8241	46.4788	99.9216	35.219	25.6486	48.4432	1471.93	970.188	2206.71	13133.4	10731.9	16223	64.7479	44.6112	95.4776	33.6216	24.119	46.4277	1490.72	985.966	2244.46	12530.1	10221.5	15398	61.7732	42.8528	91.133	32.0769	23.2602	44.3665	1255.56	841.986	1867.11
Nigeria	2027	19106.6	16346.7	23451.5	94.1955	64.877	139.291	48.9129	36.7846	66.6475	2275.28	1518.02	3299.26	16695.8	14258.2	20478.4	82.3105	56.0516	120.75	42.7414	32.2796	57.8545	2130.09	1403.6	3081.14	16063	13844.8	19716.4	79.1906	54.1571	115.726	41.1213	30.8675	55.8098	2149.19	1419.63	3109.14	14839.4	12694.1	18213.5	73.1582	50.3891	108.179	37.9889	28.5651	51.7765	1767.94	1179.62	2563.57
Nigeria	2028	22122.1	18937.3	27183.5	109.062	76.4178	159.799	56.6325	42.4995	76.0179	3047.5	2140.69	4324.52	19680.9	17012.3	24303.7	97.0267	67.8456	141.01	50.383	37.6183	67.746	2902.19	2026.35	4123.02	19038.9	16439.7	23608.1	93.862	65.8073	135.339	48.7397	36.4719	65.9574	2921.66	2042.69	4154.23	17184.8	14708.8	21118.1	84.7208	59.3523	124.126	43.993	33.006	59.0709	2368.61	1663.57	3360.43
Nigeria	2029	25183.2	21342.1	30723.2	124.153	87.8435	182.828	64.4689	49.1004	86.5615	3934.55	2701.24	5929.87	22713	19383.7	27675.7	111.975	78.8072	165.313	58.1454	44.1574	78.2031	3789.99	2590.81	5729.94	22061.7	18812.2	26875.8	108.764	76.8589	160.412	56.4779	42.9944	76.389	3809.86	2604.88	5761.79	19566.5	16579.3	23869.9	96.4628	68.2579	142.042	50.0902	38.139	67.2814	3058.9	2100.39	4609.2
Nigeria	2030	28290.5	24100	33765.8	139.472	99.6643	206.116	72.4238	55.5398	96.0494	4938.16	3553.23	7479.72	25794.3	22130.6	30682.3	127.166	90.9304	188.669	66.0333	50.8223	87.6096	4795.5	3439.77	7282.22	25131.8	21539.7	29868.8	123.9	88.6177	183.684	64.3374	49.5384	85.7637	4815.59	3458.69	7314.44	21985.1	18725.2	26237.8	108.387	77.4533	160.152	56.282	43.1507	74.6731	3840.2	2763.3	5815.2
Rwanda	2021	101.196	73.0922	137.902	0.616672	0.373105	0.980666	0.259063	0.157458	0.395846	0.616672	0.373105	0.980666	65.5752	47.3638	89.3606	0.399603	0.241772	0.635472	0.167873	0.102033	0.256508	0.399603	0.241772	0.635472	29.9541	21.6353	40.819	0.182535	0.110439	0.290277	0.0766825	0.0466075	0.117171	0.182535	0.110439	0.290277	65.5752	47.3638	89.3606	0.399603	0.241772	0.635472	0.167873	0.102033	0.256508	0.399603	0.241772	0.635472
Rwanda	2022	200.331	151.317	257.448	1.22078	0.80487	1.83816	0.512847	0.34357	0.748596	2.91423	1.7237	4.57466	129.814	98.0536	166.826	0.791065	0.521556	1.19113	0.332325	0.222633	0.48509	1.88842	1.11696	2.96438	77.1085	58.4343	99.3082	0.469885	0.297132	0.719507	0.197398	0.130896	0.293021	1.26939	0.730929	2.01153	129.814	98.0536	166.826	0.791065	0.521556	1.19113	0.332325	0.222633	0.48509	1.88842	1.11696	2.96438
Rwanda	2023	299.215	242.087	369.623	1.82336	1.20894	2.64644	0.765991	0.530632	1.06781	6.8681	4.59279	10.2001	193.926	156.895	239.555	1.18175	0.783497	1.71527	0.496451	0.343892	0.69208	4.4519	2.97715	6.61147	141.648	113.099	179.233	0.863178	0.577061	1.25329	0.362619	0.250104	0.508227	3.84174	2.51351	5.74644	193.926	156.895	239.555	1.18175	0.783497	1.71527	0.496451	0.343892	0.69208	4.4519	2.97715	6.61147
Rwanda	2024	397.839	321.689	484.816	2.42436	1.57193	3.5093	1.01847	0.702354	1.40033	12.473	8.01631	17.7338	257.903	208.518	314.317	1.57161	1.01892	2.2752	0.660231	0.455259	0.907867	8.08774	5.19716	11.5013	223.537	179.79	273.454	1.36219	0.878541	1.95163	0.572255	0.391366	0.777918	8.48198	5.38436	12.2489	257.903	208.518	314.317	1.57161	1.01892	2.2752	0.660231	0.455259	0.907867	8.08774	5.19716	11.5013
Rwanda	2025	510.594	416.664	622.507	3.11147	2.03603	4.51947	1.30712	0.893882	1.79708	20.7566	13.6098	29.9102	371.687	304.268	453.337	2.26499	1.4868	3.29494	0.951519	0.648462	1.31437	16.4311	10.8261	23.9515	336.963	275.277	412.014	2.05339	1.34514	2.96821	0.862626	0.583958	1.19398	16.8052	11.0013	24.4653	331.085	270.142	403.712	2.01757	1.32005	2.93112	0.847577	0.579516	1.1655	13.4641	8.82642	19.4077
Rwanda	2026	622.064	508.15	773.539	3.79074	2.48307	5.44189	1.59248	1.1364	2.14655	30.8947	20.2776	44.3268	483.847	393.821	605.346	2.94847	1.93626	4.24095	1.23865	0.882333	1.67982	26.6002	17.5108	38.2929	449.401	367.464	564.381	2.73857	1.79561	3.92547	1.15047	0.811149	1.56615	26.9742	17.6859	38.7961	403.472	329.526	501.835	2.45869	1.61023	3.52963	1.03289	0.736918	1.39258	20.0476	13.1545	28.7638
Rwanda	2027	735.861	604.702	905.997	4.4842	2.95487	6.52712	1.8838	1.36944	2.54177	42.9035	27.9817	63.1327	597.484	492.706	737.581	3.64096	2.4076	5.32495	1.52956	1.11759	2.0555	38.6495	25.0829	57.1613	562.308	463.398	695.655	3.42661	2.26362	5.00296	1.43951	1.04512	1.93043	39.02	25.2909	57.6595	477.412	392.228	587.949	2.90926	1.91662	4.23474	1.22217	0.888223	1.64955	27.8506	18.1646	40.983
Rwanda	2028	850.579	705.333	1018.67	5.18328	3.4466	7.4429	2.17748	1.53924	2.99539	56.8119	38.2516	83.3283	711.683	592.805	849.724	4.33686	2.89674	6.23522	1.82191	1.29335	2.50734	52.5974	35.5282	77.7852	675.73	562.842	806.887	4.11777	2.75032	5.90619	1.72987	1.22662	2.37179	52.9567	35.6937	78.234	551.992	457.608	661.255	3.36374	2.2361	4.83008	1.4131	0.998527	1.94467	36.8932	24.8303	54.1296
Rwanda	2029	966.279	811.525	1128.79	5.88833	3.96551	8.42955	2.47368	1.71294	3.34717	72.6368	49.9258	108.712	826.594	698.29	958.859	5.03711	3.41219	7.29571	2.11608	1.46536	2.8565	68.4632	47.224	103.247	789.926	667.758	919.371	4.81367	3.26299	6.99037	2.02221	1.39735	2.7184	68.8069	47.3795	103.677	627.253	526.634	732.944	3.82236	2.57339	5.47371	1.60577	1.11141	2.17371	47.188	32.4192	70.651
Rwanda	2030	1082.72	915.752	1280.38	6.59791	4.47481	9.51631	2.77177	1.98483	3.80484	90.3824	62.7093	136.009	941.661	801.388	1108.94	5.73831	3.91598	8.37314	2.41065	1.73485	3.31021	86.2222	60.0124	130.605	904.9	770.756	1065.14	5.51429	3.76629	8.06683	2.31654	1.66663	3.17164	86.5838	60.1782	131.056	703.039	594.416	831.691	4.28419	2.90461	6.18154	1.79978	1.28819	2.47194	58.7391	40.7335	88.4325
Sao Tome and Principe	2021	0.0533533	0.0407806	0.0674597	7.22e-06	4.13e-06	1.11e-05	0.00013658	9.04e-05	0.00018776	7.22e-06	4.13e-06	1.11e-05	0.0326522	0.0249577	0.0412853	4.42e-06	2.53e-06	6.76e-06	8.36e-05	5.53e-05	0.00011491	4.42e-06	2.53e-06	6.76e-06	0.0119511	0.00913485	0.015111	1.62e-06	9.26e-07	2.48e-06	3.06e-05	2.02e-05	4.21e-05	1.62e-06	9.26e-07	2.48e-06	0.0326522	0.0249577	0.0412853	4.42e-06	2.53e-06	6.76e-06	8.36e-05	5.53e-05	0.00011491	4.42e-06	2.53e-06	6.76e-06
Sao Tome and Principe	2022	0.107209	0.0843732	0.132274	1.45e-05	8.72e-06	2.03e-05	0.00027446	0.000191	0.00037563	8.01e-05	4.79e-05	0.00011574	0.065612	0.0516364	0.0809515	8.88e-06	5.34e-06	1.24e-05	0.00016797	0.00011689	0.00022989	4.9e-05	2.93e-05	7.08e-05	0.0343654	0.027282	0.0423433	4.65e-06	2.79e-06	6.31e-06	8.8e-05	6.1e-05	0.00012025	3.21e-05	1.92e-05	4.69e-05	0.065612	0.0516364	0.0809515	8.88e-06	5.34e-06	1.24e-05	0.00016797	0.00011689	0.00022989	4.9e-05	2.93e-05	7.08e-05
Sao Tome and Principe	2023	0.161724	0.133315	0.192673	2.19e-05	1.32e-05	3.16e-05	0.00041401	0.0002926	0.00054461	0.00021928	0.0001323	0.00031718	0.098976	0.0815893	0.117917	1.34e-05	8.08e-06	1.93e-05	0.00025338	0.00017907	0.00033331	0.0001342	8.1e-05	0.00019412	0.0673756	0.0550826	0.0813668	9.12e-06	5.5e-06	1.32e-05	0.00017248	0.00012255	0.00022933	0.00011708	6.99e-05	0.00017173	0.098976	0.0815893	0.117917	1.34e-05	8.08e-06	1.93e-05	0.00025338	0.00017907	0.00033331	0.0001342	8.1e-05	0.00019412
Sao Tome and Principe	2024	0.217023	0.184452	0.253445	2.94e-05	1.86e-05	4.23e-05	0.00055558	0.00041117	0.00072902	0.00042558	0.00028187	0.00061066	0.13282	0.112886	0.155111	1.8e-05	1.14e-05	2.59e-05	0.00034002	0.00025164	0.00044617	0.00026046	0.00017251	0.00037373	0.111138	0.091298	0.129405	1.5e-05	9.79e-06	2.16e-05	0.00028451	0.00020947	0.00037183	0.0002827	0.00018645	0.00040736	0.13282	0.112886	0.155111	1.8e-05	1.14e-05	2.59e-05	0.00034002	0.00025164	0.00044617	0.00026046	0.00017251	0.00037373
Sao Tome and Principe	2025	0.28309	0.241749	0.330559	3.83e-05	2.48e-05	5.51e-05	0.00072471	0.0005272	0.00095586	0.00074989	0.00049902	0.00109461	0.19779	0.168742	0.230941	2.68e-05	1.75e-05	3.86e-05	0.00050634	0.00036561	0.00067158	0.00058292	0.00038489	0.00086374	0.175707	0.146158	0.20638	2.38e-05	1.59e-05	3.44e-05	0.00044981	0.00032971	0.00059682	0.00060528	0.00039851	0.0008934	0.173255	0.147955	0.202308	2.34e-05	1.52e-05	3.37e-05	0.00044353	0.00032265	0.000585	0.00045895	0.00030541	0.00066992
Sao Tome and Principe	2026	0.350388	0.296336	0.414733	4.74e-05	3.06e-05	6.7e-05	0.00089699	0.0006504	0.0011873	0.00115604	0.0007616	0.00162576	0.263744	0.221288	0.313546	3.57e-05	2.32e-05	5.03e-05	0.00067519	0.00048568	0.00089624	0.00098681	0.00064743	0.00139174	0.241174	0.204416	0.286802	3.26e-05	2.16e-05	4.6e-05	0.00061741	0.00044951	0.00081859	0.00100936	0.00066082	0.00142166	0.214445	0.181363	0.253826	2.9e-05	1.88e-05	4.1e-05	0.00054898	0.00039806	0.00072666	0.00070754	0.00046612	0.00099502
Sao Tome and Principe	2027	0.41855	0.35921	0.490281	5.66e-05	3.65e-05	7.92e-05	0.00107149	0.0007884	0.00140701	0.00164564	0.00108005	0.00227897	0.330532	0.282442	0.387483	4.47e-05	2.9e-05	6.21e-05	0.00084616	0.00062108	0.00111134	0.00147375	0.00096619	0.00205075	0.307605	0.260644	0.360314	4.16e-05	2.73e-05	5.76e-05	0.00078747	0.00057985	0.00103246	0.00149654	0.00098418	0.00208524	0.256164	0.219845	0.300067	3.47e-05	2.23e-05	4.85e-05	0.00065578	0.00048252	0.00086114	0.0010072	0.00066103	0.00139483
Sao Tome and Principe	2028	0.487912	0.419914	0.564829	6.6e-05	4.22e-05	9.34e-05	0.00124906	0.0009163	0.0016384	0.0022199	0.00142434	0.00312314	0.398417	0.33884	0.460302	5.39e-05	3.45e-05	7.6e-05	0.00101995	0.00074678	0.00133778	0.00204516	0.0013086	0.00287244	0.375108	0.318081	0.432683	5.08e-05	3.28e-05	7.14e-05	0.00096028	0.00070271	0.0012576	0.00206836	0.00132691	0.00290755	0.298619	0.257002	0.345696	4.04e-05	2.58e-05	5.72e-05	0.00076446	0.0005608	0.00100277	0.00135869	0.00087176	0.00191154
Sao Tome and Principe	2029	0.558486	0.484528	0.648922	7.56e-05	4.92e-05	0.00010713	0.00142973	0.00105677	0.00184993	0.00288039	0.00191474	0.00407003	0.467454	0.399797	0.542613	6.33e-05	4.14e-05	8.94e-05	0.00119668	0.00088434	0.00154657	0.0027027	0.001797	0.00381514	0.443755	0.377066	0.514528	6.01e-05	3.96e-05	8.47e-05	0.00113601	0.00084546	0.00146633	0.00272641	0.00181571	0.00385102	0.341817	0.29655	0.397169	4.63e-05	3.01e-05	6.56e-05	0.00087505	0.00064678	0.00113225	0.00176297	0.00117192	0.00249113
Sao Tome and Principe	2030	0.630269	0.552436	0.737101	8.53e-05	5.63e-05	0.00012057	0.00161349	0.0012026	0.00206704	0.00362883	0.00241622	0.00510297	0.537755	0.466718	0.629054	7.28e-05	4.83e-05	0.00010255	0.00137665	0.00102278	0.00175628	0.0034485	0.00228122	0.00484429	0.513609	0.44356	0.600443	6.95e-05	4.65e-05	9.78e-05	0.00131484	0.00097291	0.00167322	0.00347243	0.00229784	0.00488052	0.385754	0.338118	0.451144	5.22e-05	3.44e-05	7.38e-05	0.00098753	0.00073604	0.00126515	0.00222109	0.00147887	0.00312341
Senegal	2021	28.8643	19.1648	41.2261	0.00064882	0.00037066	0.0010762	0.127458	0.0786521	0.197913	0.00064882	0.00037066	0.0010762	19.0504	12.6488	27.2092	0.00042822	0.00024464	0.00071029	0.0841222	0.0519104	0.130623	0.00042822	0.00024464	0.00071029	9.23658	6.13273	13.1924	0.00020762	0.00011861	0.00034438	0.0407865	0.0251687	0.0633322	0.00020762	0.00011861	0.00034438	19.0504	12.6488	27.2092	0.00042822	0.00024464	0.00071029	0.0841222	0.0519104	0.130623	0.00042822	0.00024464	0.00071029
Senegal	2022	58.4244	43.3484	83.3684	0.00131328	0.00083198	0.00226539	0.257988	0.177783	0.39905	0.121801	0.0694204	0.220956	38.5601	28.6099	55.0232	0.00086676	0.00054911	0.00149516	0.170272	0.117337	0.263373	0.0803886	0.0458175	0.145831	23.6027	17.154	33.6739	0.00053055	0.00033159	0.00092514	0.104224	0.071056	0.161183	0.0595744	0.0339202	0.108095	38.5601	28.6099	55.0232	0.00086676	0.00054911	0.00149516	0.170272	0.117337	0.263373	0.0803886	0.0458175	0.145831
Senegal	2023	88.4375	63.8268	116.139	0.00198792	0.00127106	0.00319685	0.390519	0.265946	0.552111	0.366326	0.218429	0.582885	58.3723	42.1279	76.657	0.00131211	0.00083893	0.0021101	0.257758	0.175533	0.364419	0.241805	0.144176	0.384769	43.1403	30.4654	57.0951	0.00096972	0.00060555	0.00155382	0.190497	0.126547	0.266809	0.220496	0.130038	0.351601	58.3723	42.1279	76.657	0.00131211	0.00083893	0.0021101	0.257758	0.175533	0.364419	0.241805	0.144176	0.384769
Senegal	2024	118.916	92.5853	152.512	0.00267302	0.00176853	0.00411347	0.525103	0.377112	0.730012	0.736086	0.487862	1.08861	78.495	61.1141	100.676	0.00176443	0.00116736	0.00271535	0.346615	0.248922	0.481892	0.485936	0.322052	0.718649	67.9312	53.8521	86.3629	0.00152697	0.00101101	0.00229627	0.299968	0.217249	0.419491	0.525869	0.35274	0.788232	78.495	61.1141	100.676	0.00176443	0.00116736	0.00271535	0.346615	0.248922	0.481892	0.485936	0.322052	0.718649
Senegal	2025	151.713	121.801	198.042	0.00341024	0.00237453	0.00521975	0.669927	0.490463	0.947943	1.2641	0.840842	1.90501	110.599	88.725	145.334	0.00248608	0.00170966	0.00382647	0.488381	0.356538	0.695652	1.00932	0.648847	1.55357	99.9151	78.6847	129.027	0.00224592	0.00153556	0.00337537	0.441201	0.319061	0.617596	1.05039	0.680853	1.62514	100.153	80.4058	130.746	0.00225126	0.00156747	0.00344598	0.44225	0.323759	0.625827	0.834615	0.555132	1.25773
Senegal	2026	185.126	151.315	239.731	0.00416132	0.00300235	0.00646946	0.817474	0.604723	1.14749	1.92965	1.36371	3.00429	143.366	118.783	186.197	0.00322263	0.00231802	0.00502591	0.633072	0.469034	0.89125	1.67143	1.17342	2.62828	132.484	109.667	169.591	0.00297801	0.0021334	0.00459384	0.585018	0.429208	0.811762	1.71315	1.20579	2.67826	122.221	99.8955	158.285	0.00274732	0.00198206	0.00427158	0.539699	0.399212	0.757647	1.2742	0.900537	1.98415
Senegal	2027	218.864	180.816	278.599	0.00491969	0.00349702	0.00757649	0.966454	0.726277	1.33354	2.735	1.88915	4.22559	176.518	145.204	224.324	0.00396783	0.00278677	0.00611302	0.779463	0.578635	1.07375	2.47344	1.69812	3.88465	165.515	134.864	207.528	0.00372048	0.00260747	0.00567604	0.730873	0.532568	0.99335	2.51574	1.7279	3.92812	144.508	119.387	183.968	0.00324829	0.00230883	0.00500301	0.638113	0.479498	0.880577	1.80622	1.24767	2.79063
Senegal	2028	253.07	209.205	310.368	0.00568856	0.00396722	0.00883285	1.1175	0.825876	1.51532	3.6815	2.41618	5.72755	210.154	171.696	255.377	0.00472389	0.0032442	0.00735018	0.927989	0.676186	1.2596	3.41702	2.224	5.34339	199.026	161.828	238.388	0.00447377	0.00304009	0.00690812	0.878853	0.62957	1.18627	3.4601	2.25328	5.39502	167.108	138.134	204.963	0.00375629	0.00261966	0.00583334	0.737907	0.545289	1.00072	2.43161	1.59593	3.78384
Senegal	2029	287.752	240.47	352.36	0.00646817	0.00445529	0.00987735	1.27065	0.937487	1.68845	4.77105	3.09097	7.28789	244.277	204.426	296.656	0.00549093	0.00372261	0.00837582	1.07867	0.792421	1.42935	4.50416	2.89686	6.94075	233.018	195.782	279.457	0.00523783	0.00351603	0.00792826	1.02895	0.758895	1.35514	4.54816	2.92679	6.98609	190.027	158.795	232.722	0.00427147	0.0029422	0.00652379	0.839112	0.619014	1.11516	3.15165	2.0419	4.81426
Senegal	2030	322.936	269.151	393.285	0.00725905	0.00492794	0.0109885	1.42601	1.05732	1.9058	6.00573	3.81853	9.29094	278.946	230.689	336.924	0.00627023	0.00418639	0.00953684	1.23176	0.914229	1.64372	5.73766	3.62332	8.94285	267.5	220.538	321.062	0.00601293	0.00397643	0.00911472	1.18122	0.880223	1.56829	5.78197	3.65345	8.98846	213.281	177.746	259.779	0.00479419	0.0032546	0.00725849	0.941799	0.69819	1.25886	3.96776	2.52282	6.13824
Sierra Leone	2021	97.5865	52.1951	170.832	0	0	0	0.598186	0.302948	1.19361	0	0	0	61.6746	32.9873	107.966	0	0	0	0.378053	0.191463	0.754362	0	0	0	25.7628	13.7795	45.0997	0	0	0	0.157921	0.0799782	0.315113	0	0	0	61.6746	32.9873	107.966	0	0	0	0.378053	0.191463	0.754362	0	0	0
Sierra Leone	2022	194.702	120.289	318.725	0	0	0	1.19348	0.652192	2.14178	4.93203	1.93657	9.7975	123.051	76.0228	201.434	0	0	0	0.75428	0.412185	1.35361	3.11705	1.22391	6.19202	69.3571	43.0391	113.57	0	0	0	0.425145	0.233115	0.770493	2.21182	0.868411	4.39383	123.051	76.0228	201.434	0	0	0	0.75428	0.412185	1.35361	3.11705	1.22391	6.19202
Sierra Leone	2023	292.021	179.639	467.018	0	0	0	1.79003	1.11548	2.97788	14.76	7.23812	27.3586	184.692	113.584	295.498	0	0	0	1.13212	0.705304	1.88421	9.34193	4.58215	17.316	130.919	80.2033	207.545	0	0	0	0.80251	0.498026	1.33637	8.44334	4.19473	15.9372	184.692	113.584	295.498	0	0	0	1.13212	0.705304	1.88421	9.34193	4.58215	17.316
Sierra Leone	2024	389.522	260.249	592.6	0	0	0	2.38769	1.50182	3.92845	29.4819	16.8153	53.9483	246.58	164.676	375.487	0	0	0	1.51149	0.950005	2.48941	18.6869	10.6526	34.2099	210.526	145.976	323.671	0	0	0	1.29048	0.827799	2.115	20.5135	11.5275	38.6984	246.58	164.676	375.487	0	0	0	1.51149	0.950005	2.48941	18.6869	10.6526	34.2099
Sierra Leone	2025	488.553	354.168	717.986	0	0	0	2.99473	2.00641	4.86216	49.3627	27.4059	88.1277	345.979	250.218	514.896	0	0	0	2.12078	1.44411	3.43113	38.7118	21.2997	70.7439	309.593	219.872	474.811	0	0	0	1.89774	1.32203	3.08094	40.5189	22.1663	73.266	309.576	224.263	455.195	0	0	0	1.89764	1.27025	3.08598	31.3341	17.3818	56.0139
Sierra Leone	2026	587.798	460.698	851.456	0	0	0	3.60308	2.51003	5.76048	74.1974	46.1732	136.781	445.47	348.174	656.812	0	0	0	2.73064	1.94809	4.44321	63.7264	39.0731	118.64	408.913	322.56	615.387	0	0	0	2.50655	1.76823	3.99712	65.5418	39.9403	122.269	372.841	291.939	540.711	0	0	0	2.28544	1.59029	3.66189	47.1671	29.3486	87.0714
Sierra Leone	2027	687.296	559.308	973.303	0	0	0	4.21299	3.02485	6.75493	103.986	65.9651	176.304	545.428	453.487	786.192	0	0	0	3.34336	2.46416	5.34273	93.8105	59.0609	162.427	508.679	415.198	747.595	0	0	0	3.1181	2.34085	4.96098	95.6334	59.9315	164.165	436.406	354.847	618.829	0	0	0	2.67508	1.91799	4.3016	66.2002	41.9946	112.371
Sierra Leone	2028	787.063	626.318	1107.67	0	0	0	4.82454	3.51265	7.68812	138.729	80.5279	223.669	645.851	510.732	903.247	0	0	0	3.95894	2.95378	6.28948	128.985	73.7792	211.494	608.905	469.457	861.374	0	0	0	3.73246	2.73894	5.90568	130.816	74.6534	212.979	500.277	397.66	705.204	0	0	0	3.0666	2.22905	4.90381	88.4476	51.3127	142.728
Sierra Leone	2029	887.094	688.514	1209.98	0	0	0	5.43771	4.07529	8.33868	178.428	119.574	292.721	746.748	586.526	1033.35	0	0	0	4.57742	3.49069	6.94939	169.274	113.19	283.629	709.606	567.842	990.5	0	0	0	4.34974	3.24443	6.66309	171.113	115.159	285.12	564.455	437.469	771.691	0	0	0	3.46	2.58847	5.325	113.924	76.2937	186.888
Sierra Leone	2030	987.37	806.586	1343.47	0	0	0	6.05238	4.68629	9.31983	223.082	148.221	360.783	848.113	705.863	1164.58	0	0	0	5.19876	4.07258	7.95209	214.702	142.182	350.573	810.788	665.239	1112.25	0	0	0	4.96997	3.79713	7.56435	216.55	143.861	353.344	628.927	513.17	857.456	0	0	0	3.8552	2.97946	5.9625	142.644	94.7222	231.74
South Africa	2021	0.0110866	0.00850201	0.0144039	5.15e-08	3.21e-08	7.62e-08	0.00013491	9.11e-05	0.00019652	5.15e-08	3.21e-08	7.62e-08	0.00727278	0.00557732	0.00944894	3.38e-08	2.11e-08	5e-08	8.85e-05	5.98e-05	0.00012892	3.38e-08	2.11e-08	5e-08	0.003459	0.00265263	0.00449401	1.61e-08	1e-08	2.38e-08	4.21e-05	2.84e-05	6.13e-05	1.61e-08	1e-08	2.38e-08	0.00727278	0.00557732	0.00944894	3.38e-08	2.11e-08	5e-08	8.85e-05	5.98e-05	0.00012892	3.38e-08	2.11e-08	5e-08
South Africa	2022	0.0222542	0.017695	0.0277735	1.03e-07	6.59e-08	1.47e-07	0.0002708	0.00018863	0.00037002	5.02e-06	3.26e-06	7.67e-06	0.0145988	0.0116079	0.0182194	6.78e-08	4.32e-08	9.67e-08	0.00017765	0.00012374	0.00024273	3.3e-06	2.14e-06	5.03e-06	0.00885021	0.00705652	0.0109468	4.11e-08	2.63e-08	5.89e-08	0.00010769	7.54e-05	0.00014658	2.42e-06	1.57e-06	3.7e-06	0.0145988	0.0116079	0.0182194	6.78e-08	4.32e-08	9.67e-08	0.00017765	0.00012374	0.00024273	3.3e-06	2.14e-06	5.03e-06
South Africa	2023	0.0334003	0.0270776	0.0397986	1.55e-07	1.01e-07	2.2e-07	0.00040643	0.0002922	0.00053153	1.5e-05	9.23e-06	2.22e-05	0.0219106	0.0177629	0.0261079	1.02e-07	6.61e-08	1.44e-07	0.00026662	0.00019168	0.00034868	9.81e-06	6.06e-06	1.46e-05	0.0161555	0.0132061	0.019448	7.5e-08	4.92e-08	1.08e-07	0.00019659	0.00014131	0.00025961	8.93e-06	5.44e-06	1.34e-05	0.0219106	0.0177629	0.0261079	1.02e-07	6.61e-08	1.44e-07	0.00026662	0.00019168	0.00034868	9.81e-06	6.06e-06	1.46e-05
South Africa	2024	0.0445243	0.0365958	0.051421	2.07e-07	1.4e-07	2.88e-07	0.0005418	0.00038795	0.00071368	2.98e-05	1.91e-05	4.28e-05	0.0292079	0.0240068	0.0337322	1.36e-07	9.18e-08	1.89e-07	0.00035542	0.00025449	0.00046818	1.96e-05	1.25e-05	2.81e-05	0.0253711	0.0207263	0.0296162	1.18e-07	7.8e-08	1.66e-07	0.00030873	0.00022061	0.00040449	2.12e-05	1.36e-05	3.04e-05	0.0292079	0.0240068	0.0337322	1.36e-07	9.18e-08	1.89e-07	0.00035542	0.00025449	0.00046818	1.96e-05	1.25e-05	2.81e-05
South Africa	2025	0.0564439	0.0475579	0.0645995	2.62e-07	1.78e-07	3.7e-07	0.00068684	0.00049115	0.0008991	5.11e-05	3.41e-05	7.25e-05	0.0411239	0.0346036	0.0472259	1.91e-07	1.29e-07	2.71e-07	0.00050042	0.00035767	0.00065351	4.08e-05	2.67e-05	5.85e-05	0.0373139	0.0310362	0.0432324	1.73e-07	1.17e-07	2.45e-07	0.00045406	0.00032401	0.00059028	4.25e-05	2.8e-05	6.08e-05	0.0370272	0.031198	0.0423773	1.72e-07	1.17e-07	2.43e-07	0.00045057	0.00032219	0.00058981	3.35e-05	2.24e-05	4.76e-05
South Africa	2026	0.0683864	0.0576868	0.0785596	3.17e-07	2.19e-07	4.43e-07	0.00083217	0.00059563	0.00109515	7.77e-05	5.31e-05	0.00010984	0.0530848	0.0447478	0.0611638	2.46e-07	1.71e-07	3.44e-07	0.00064597	0.00046231	0.00084984	6.74e-05	4.65e-05	9.58e-05	0.0492699	0.0411765	0.0571646	2.29e-07	1.57e-07	3.21e-07	0.00059954	0.00042861	0.00078652	6.91e-05	4.76e-05	9.83e-05	0.0448616	0.0378426	0.0515352	2.08e-07	1.44e-07	2.91e-07	0.0005459	0.00039074	0.00071842	5.1e-05	3.48e-05	7.21e-05
South Africa	2027	0.080256	0.0682992	0.0933784	3.73e-07	2.57e-07	5.18e-07	0.0009766	0.00071642	0.00129246	0.00010958	7.48e-05	0.00015116	0.06499	0.0553902	0.0758179	3.02e-07	2.08e-07	4.2e-07	0.00079084	0.00058341	0.00104772	9.93e-05	6.81e-05	0.00013716	0.0611928	0.0518348	0.0711606	2.84e-07	1.94e-07	3.94e-07	0.00074463	0.00054988	0.00098471	0.00010101	6.94e-05	0.00013941	0.0526481	0.0448044	0.0612564	2.44e-07	1.69e-07	3.4e-07	0.00064065	0.00046997	0.00084785	7.19e-05	4.91e-05	9.92e-05
South Africa	2028	0.0920951	0.0785254	0.105767	4.27e-07	2.94e-07	6.04e-07	0.00112067	0.00083334	0.00147079	0.00014673	0.00010009	0.00020867	0.0768669	0.0654218	0.0882531	3.57e-07	2.46e-07	5.05e-07	0.00093536	0.00070065	0.0012267	0.00013649	9.32e-05	0.00019469	0.0730874	0.0619951	0.0837175	3.39e-07	2.33e-07	4.8e-07	0.00088937	0.00066727	0.00116398	0.00013817	9.44e-05	0.00019694	0.0604146	0.0515128	0.0693832	2.8e-07	1.93e-07	3.96e-07	0.00073516	0.00054667	0.00096484	9.63e-05	6.57e-05	0.00013689
South Africa	2029	0.103906	0.0896449	0.120258	4.82e-07	3.32e-07	6.86e-07	0.00126439	0.00093641	0.00163381	0.00018913	0.00012764	0.00027652	0.0887156	0.0756722	0.102786	4.12e-07	2.83e-07	5.88e-07	0.00107954	0.00079966	0.00139028	0.00017891	0.00012006	0.00026186	0.0849529	0.0722611	0.0977422	3.94e-07	2.7e-07	5.66e-07	0.00103376	0.00076664	0.00132784	0.0001806	0.00012122	0.00026421	0.0681626	0.0588072	0.0788896	3.16e-07	2.18e-07	4.5e-07	0.00082944	0.00061429	0.00107178	0.00012407	8.37e-05	0.0001814
South Africa	2030	0.115697	0.100418	0.133723	5.37e-07	3.67e-07	7.66e-07	0.00140787	0.00104941	0.00182138	0.00023677	0.00015701	0.00034535	0.100557	0.0875588	0.116308	4.67e-07	3.16e-07	6.68e-07	0.00122364	0.0009175	0.00158509	0.0002266	0.00014946	0.00033076	0.0967943	0.0840926	0.111266	4.49e-07	3.05e-07	6.45e-07	0.00117785	0.00088426	0.00152535	0.00022828	0.00015061	0.00033308	0.0758976	0.0658744	0.0877224	3.52e-07	2.41e-07	5.02e-07	0.00092357	0.00068842	0.00119483	0.00015532	0.000103	0.00022655
South Sudan	2021	128.408	70.2079	224.6	0.160709	0.0796779	0.320079	0.437394	0.218747	0.832882	0.160709	0.0796779	0.320079	103.24	56.4472	180.579	0.12921	0.064061	0.257344	0.351664	0.175872	0.669638	0.12921	0.064061	0.257344	78.0718	42.6864	136.557	0.0977111	0.0484442	0.194608	0.265935	0.132998	0.506393	0.0977111	0.0484442	0.194608	103.24	56.4472	180.579	0.12921	0.064061	0.257344	0.351664	0.175872	0.669638	0.12921	0.064061	0.257344
South Sudan	2022	257.501	163.524	436	0.322276	0.186388	0.611096	0.877121	0.524386	1.61681	3.94098	2.08998	8.18107	207.03	131.473	350.544	0.25911	0.149856	0.491321	0.705206	0.421607	1.29992	3.16855	1.68034	6.57758	169.144	107.824	285.707	0.211693	0.1229	0.404499	0.576154	0.34444	1.05948	2.76694	1.46318	5.74997	207.03	131.473	350.544	0.25911	0.149856	0.491321	0.705206	0.421607	1.29992	3.16855	1.68034	6.57758
South Sudan	2023	388.749	281.631	599.906	0.486541	0.306707	0.871519	1.32419	0.868412	2.21732	11.3575	6.21086	22.1072	312.601	226.46	482.443	0.391237	0.24662	0.70086	1.06481	0.698247	1.78311	9.13411	4.99589	17.7793	274.194	199.17	423.51	0.343169	0.212882	0.609669	0.933984	0.613269	1.5553	8.7304	4.72691	17.071	312.601	226.46	482.443	0.391237	0.24662	0.70086	1.06481	0.698247	1.78311	9.13411	4.99589	17.7793
South Sudan	2024	522.296	384.462	824.394	0.653682	0.417807	1.15165	1.77909	1.18361	3.05709	22.4666	13.0082	41.1798	420.067	309.2	663.197	0.525737	0.335999	0.926312	1.43087	0.951827	2.45933	18.0739	10.4671	33.1297	393.535	285.65	617.675	0.49253	0.311533	0.867037	1.34049	0.894968	2.29052	18.7439	10.7281	34.2646	420.067	309.2	663.197	0.525737	0.335999	0.926312	1.43087	0.951827	2.45933	18.0739	10.4671	33.1297
South Sudan	2025	661.31	499.32	1019.16	0.827665	0.577674	1.3617	2.25261	1.64364	3.77933	37.7222	24.3074	66.3966	557.828	423.122	856.207	0.698152	0.48736	1.15038	1.90012	1.39292	3.17506	33.3057	20.989	59.1738	530.695	399.076	809.645	0.664194	0.456316	1.10609	1.8077	1.313	3.0024	33.9733	21.445	60.6016	531.98	401.651	820.111	0.665802	0.464716	1.09544	1.81208	1.32201	3.04121	30.356	19.5603	53.4542
South Sudan	2026	802.51	599.335	1225.91	1.00439	0.694778	1.64358	2.73358	1.95623	4.54602	56.8813	35.7298	98.1492	697.534	521.994	1060.87	0.873002	0.603142	1.43974	2.376	1.68153	3.93403	52.431	32.0725	91.3072	669.956	497.549	1013.55	0.838487	0.571579	1.39473	2.28207	1.5906	3.75853	53.1114	32.7645	92.3622	645.701	482.181	986.805	0.80813	0.55903	1.32297	2.19944	1.57364	3.65936	45.7876	28.7612	79.0516
South Sudan	2027	944.2	710.072	1396.08	1.18172	0.788452	1.96798	3.21622	2.33552	5.2273	80.0029	49.3592	140.722	838.152	631.981	1229.53	1.04899	0.69589	1.76275	2.85499	2.05778	4.68216	75.5429	46.5798	133.55	810.468	607.441	1183.97	1.01434	0.664189	1.7177	2.76069	1.96625	4.5625	76.237	46.91	135.033	759.868	571.385	1124.09	0.951016	0.634508	1.58468	2.58833	1.87909	4.20919	64.4192	39.7451	113.401
South Sudan	2028	1087.02	807.064	1569.24	1.36046	0.915763	2.24584	3.7027	2.80304	5.96535	107.097	67.0778	182.662	980.225	728.358	1427.41	1.2268	0.816727	2.03953	3.33893	2.52362	5.41735	102.669	63.8917	175.613	952.451	703.705	1383.55	1.19204	0.788438	1.99438	3.24432	2.43172	5.29743	103.379	64.2558	177.126	874.995	649.543	1263.41	1.0951	0.737114	1.80899	2.98048	2.25571	4.805	86.2619	54.0294	147.263
South Sudan	2029	1230.98	906.74	1738.88	1.54063	1.03549	2.49199	4.19306	3.06544	6.51249	138.189	87.7408	230.242	1123.71	827.612	1593.69	1.40638	0.936023	2.29242	3.82767	2.784	5.96234	133.839	84.6066	224.973	1095.79	802.811	1549.56	1.37144	0.907558	2.21728	3.73259	2.69152	5.84199	134.566	84.9794	225.594	991.092	729.895	1400.91	1.2404	0.833665	2.00702	3.37594	2.46714	5.24699	111.339	70.6941	185.595
South Sudan	2030	1376.21	1037.06	1886.93	1.7224	1.16983	2.75692	4.68776	3.4434	7.11291	173.308	114.965	278.955	1268.73	957.802	1740.77	1.58789	1.07604	2.54646	4.32168	3.16097	6.56262	169.097	112.368	273.922	1240.48	932.715	1696.13	1.55253	1.04359	2.4705	4.22545	3.06746	6.44068	169.824	112.715	274.543	1108.26	834.99	1520.61	1.38705	0.942056	2.22047	3.77507	2.77184	5.73233	139.677	92.6577	224.927
Togo	2021	68.0884	46.0845	99.6435	0.349396	0.181864	0.616897	0.174306	0.100935	0.281021	0.349396	0.181864	0.616897	45.4831	30.7845	66.5619	0.233396	0.121485	0.412087	0.116437	0.0674246	0.187722	0.233396	0.121485	0.412087	22.8777	15.4844	33.4802	0.117397	0.0611063	0.207277	0.0585669	0.0339142	0.0944231	0.117397	0.0611063	0.207277	45.4831	30.7845	66.5619	0.233396	0.121485	0.412087	0.116437	0.0674246	0.187722	0.233396	0.121485	0.412087
Togo	2022	137.076	97.2156	188.431	0.703406	0.399732	1.11025	0.350915	0.2288	0.496505	2.54558	1.53589	4.35697	91.5668	64.94	125.872	0.469875	0.267021	0.741646	0.234411	0.152838	0.331665	1.70045	1.02597	2.91045	57.3602	40.5157	78.4002	0.294344	0.170073	0.472655	0.146842	0.0947291	0.206253	1.21933	0.729444	2.11161	91.5668	64.94	125.872	0.469875	0.267021	0.741646	0.234411	0.152838	0.331665	1.70045	1.02597	2.91045
Togo	2023	207.092	155.86	278.94	1.06269	0.678244	1.69431	0.530155	0.352696	0.764294	6.61226	4.28815	10.8929	138.361	104.128	186.369	0.709998	0.453129	1.13203	0.354203	0.235631	0.510654	4.41838	2.86555	7.27914	103.648	76.1938	141.655	0.531869	0.354755	0.859107	0.265339	0.176655	0.397419	3.93084	2.50712	6.5019	138.361	104.128	186.369	0.709998	0.453129	1.13203	0.354203	0.235631	0.510654	4.41838	2.86555	7.27914
Togo	2024	278.176	215.048	366.292	1.42746	0.969526	2.18259	0.712131	0.490749	1.00963	12.5762	8.33669	19.0931	185.892	143.702	244.796	0.953906	0.647847	1.45862	0.475884	0.327913	0.674792	8.40634	5.57269	12.7637	161.933	123.425	216.763	0.830959	0.56491	1.25839	0.414549	0.288759	0.586665	8.88719	5.7907	13.5885	185.892	143.702	244.796	0.953906	0.647847	1.45862	0.475884	0.327913	0.674792	8.40634	5.57269	12.7637
Togo	2025	355.463	281.727	463.25	1.82406	1.24858	2.78467	0.909985	0.63752	1.27533	21.0443	14.6823	33.277	261.902	208.696	344.354	1.34395	0.922419	2.05095	0.670469	0.47238	0.94409	16.8286	11.4608	27.0094	237.526	191.731	311.196	1.21886	0.86825	1.8676	0.608067	0.424419	0.873639	17.3142	11.6787	27.9628	237.596	188.28	309.691	1.21923	0.834479	1.86159	0.608247	0.426058	0.852617	14.0717	9.81598	22.2506
Togo	2026	434.152	357.035	547.02	2.22785	1.56711	3.55351	1.11143	0.782997	1.5559	31.6122	21.451	51.9842	339.194	279.753	426.423	1.74057	1.23616	2.80964	0.868336	0.604494	1.23434	27.3531	18.2945	45.6351	314.346	261.691	398.555	1.61307	1.1429	2.60211	0.804725	0.555867	1.16253	27.8456	18.3715	46.1245	290.263	238.678	365.779	1.48949	1.04762	2.37646	0.743074	0.523375	1.04052	21.1454	14.3484	34.7872
Togo	2027	513.795	422.106	632.946	2.63654	1.84567	4.16293	1.31532	0.954676	1.75766	44.3151	29.0574	70.8757	417.536	340.77	519.979	2.14258	1.48628	3.40913	1.06889	0.773665	1.43644	40.0214	26.1838	64.4877	392.334	323.45	491.694	2.01326	1.36796	3.19854	1.00437	0.720685	1.35874	40.5209	26.5097	64.9833	343.596	282.269	423.341	1.76317	1.23419	2.78481	0.879607	0.638276	1.17573	29.6528	19.4422	47.4475
Togo	2028	594.651	480.783	720.993	3.05145	2.16729	4.75639	1.52231	1.10625	2.00452	59.1789	40.6141	92.0241	497.116	396.944	607.504	2.55095	1.80319	3.99307	1.27262	0.922421	1.68248	54.8645	37.5664	85.6242	471.555	379.639	577.096	2.41978	1.68313	3.7795	1.20718	0.865676	1.60039	55.3734	37.9354	86.1302	397.769	321.534	482.212	2.04115	1.44965	3.18278	1.01829	0.739727	1.34128	39.6126	27.1853	61.6323
Togo	2029	676.717	565.638	820.95	3.47257	2.40726	5.40911	1.73239	1.26796	2.27913	76.2349	50.149	118.456	577.941	472.928	705.958	2.9657	2.03818	4.63698	1.47953	1.06013	1.9538	71.9169	47.2531	112.088	552.021	445.638	671.269	2.83269	1.9164	4.42034	1.41317	0.998961	1.86859	72.4374	47.5929	112.607	452.778	378.322	549.187	2.32343	1.61046	3.62077	1.15911	0.848062	1.52561	51.0475	33.5762	79.3725
Togo	2030	759.988	631.324	927.079	3.89988	2.73705	6.1262	1.94557	1.40079	2.58128	95.5163	65.1001	150.972	660.097	537.448	810.792	3.38729	2.36383	5.34644	1.68985	1.20477	2.25273	91.2232	62.2273	144.701	633.75	509.715	775.534	3.25209	2.24008	5.12626	1.6224	1.1426	2.15996	91.7487	62.5703	145.224	508.624	422.336	620.332	2.61	1.83159	4.10223	1.30208	0.937063	1.72848	63.9812	43.6033	101.21
Uganda	2021	544.919	353.581	890.432	3.01441	1.66836	5.57731	1.39499	0.846888	2.53437	3.01441	1.66836	5.57731	346.568	224.877	566.315	1.91716	1.06108	3.54717	0.887215	0.538621	1.61186	1.91716	1.06108	3.54717	148.218	96.174	242.198	0.819918	0.453794	1.51703	0.379438	0.230354	0.689348	0.819918	0.453794	1.51703	346.568	224.877	566.315	1.91716	1.06108	3.54717	0.887215	0.538621	1.61186	1.91716	1.06108	3.54717
Uganda	2022	1093.14	785.701	1666.8	6.04709	3.5934	11.0033	2.79844	1.96973	4.38815	40.315	23.3249	76.519	695.238	499.706	1060.09	3.84595	2.2854	6.99812	1.77981	1.25275	2.79087	25.6403	14.8347	48.6661	396.51	289.476	612.29	2.19343	1.32138	4.042	1.01507	0.702176	1.59839	17.7565	10.0318	33.7988	695.238	499.706	1060.09	3.84595	2.2854	6.99812	1.77981	1.25275	2.79087	25.6403	14.8347	48.6661
Uganda	2023	1643.16	1302.35	2388.97	9.08968	5.71216	15.4263	4.20648	3.07864	6.1961	112.071	69.9323	196.113	1045.31	828.486	1519.84	5.78247	3.63369	9.81439	2.67598	1.95839	3.94208	71.3113	44.4948	124.808	745.152	599.721	1100.11	4.12206	2.58229	7.02319	1.90759	1.35435	2.9057	63.3872	38.9346	112.354	1045.31	828.486	1519.84	5.78247	3.63369	9.81439	2.67598	1.95839	3.94208	71.3113	44.4948	124.808
Uganda	2024	2195.38	1786.43	3243.87	12.1445	8.1004	20.4946	5.62017	4.18563	8.70979	218.368	144.843	381.952	1397.04	1136.7	2064.69	7.7282	5.15428	13.0435	3.57642	2.66326	5.5444	139.017	92.2216	243.18	1194.67	973.883	1789.06	6.60873	4.48873	11.145	3.05836	2.15614	4.79314	150.334	98.7116	268.298	1397.04	1136.7	2064.69	7.7282	5.15428	13.0435	3.57642	2.66326	5.5444	139.017	92.2216	243.18
Uganda	2025	2757.42	2259.23	3861.17	15.2536	10.2443	24.8909	7.05899	5.42408	10.8885	360.871	245.783	595.537	1955.83	1606.83	2750.22	10.8193	7.28604	17.7283	5.00693	3.78283	7.71168	281.451	187.349	468.829	1752.02	1476.11	2555.78	9.69188	6.69331	15.9114	4.48516	3.27989	6.95466	292.838	197.472	484.107	1755.28	1437.98	2458.36	9.70995	6.52041	15.8503	4.49352	3.45218	6.93418	229.851	156.554	379.459
Uganda	2026	3322.67	2715.83	4605.51	18.3805	12.2906	30.1954	8.50604	6.55092	12.6725	538.624	365.509	887.004	2518.15	2060.95	3508.14	13.93	9.27921	22.9401	6.44646	4.92569	9.48536	459.362	308.344	759.343	2312.63	1902.26	3270.07	12.7931	8.66429	21.0359	5.92034	4.41883	8.72174	470.768	318.904	777.324	2115.84	1729.13	2934.2	11.7045	7.8261	19.2377	5.41655	4.17046	8.07366	343.238	232.894	565.688
Uganda	2027	3896.86	3275.49	5303.42	21.5568	14.854	34.7711	9.97596	7.75283	14.8741	751.825	538.725	1192.63	3087.25	2578.45	4190.29	17.0782	11.8263	27.4731	7.90336	6.15664	11.6702	672.9	474.764	1065.81	2878.13	2373.29	3894.76	15.9214	11.1996	25.5355	7.36802	5.70056	10.8917	684.337	485.758	1083.83	2482.35	2086.53	3380.28	13.7319	9.46232	22.1623	6.3548	4.93709	9.4813	479.339	343.466	761.064
Uganda	2028	4478.59	3763.73	5983.98	24.7749	17.2748	39.3617	11.4652	8.92678	16.8063	1001	719.753	1570.81	3662.41	3061.43	4850.51	20.2599	14.2237	32.3655	9.37577	7.3165	13.5781	922.526	660.438	1463.16	3449.44	2951.55	4631.95	19.0818	13.5843	29.9647	8.83058	6.75741	12.7845	933.981	669.474	1474.93	2853.92	2398.4	3814.71	15.7875	11.0085	25.0945	7.30604	5.68626	10.7176	638.522	459.136	1002.77
Uganda	2029	5067.69	4422.84	6714.66	28.0337	19.256	44.8905	12.9733	10.2556	18.6265	1286.59	900.062	2056.63	4244.1	3721.76	5732.68	23.4777	16.1775	37.8393	10.8649	8.58376	15.3718	1208.77	843.905	1950.99	4027.5	3521.02	5407.32	22.2795	15.526	35.4002	10.3104	8.0391	14.564	1220.24	854.564	1962.73	3230.46	2818.19	4281.55	17.8704	12.2748	28.6324	8.26997	6.53481	11.8833	821.104	574.375	1313.73
Uganda	2030	5663.19	4976.4	7542.1	31.3279	22.7641	50.0015	14.4978	11.6551	20.9261	1609.03	1135.34	2606.84	4831.5	4214.09	6376.59	26.7271	19.6634	42.8893	12.3686	9.90631	17.6439	1531.98	1066.8	2518.13	4612.68	3997.65	6112.44	25.5166	19.0058	40.4235	11.8085	9.35773	16.8284	1543.67	1076.65	2531.99	3611.35	3173.85	4812.12	19.9774	14.5192	31.9057	9.24504	7.42901	13.3574	1027.39	725.137	1663.87
United Republic of Tanzania	2021	295.59	186.245	476.151	0.789612	0.392017	1.42249	1.01762	0.606931	1.79086	0.789612	0.392017	1.42249	199.819	125.901	321.878	0.533778	0.265004	0.961605	0.68791	0.410285	1.21062	0.533778	0.265004	0.961605	104.048	65.5581	167.605	0.277944	0.13799	0.500717	0.358201	0.21364	0.630384	0.277944	0.13799	0.500717	199.819	125.901	321.878	0.533778	0.265004	0.961605	0.68791	0.410285	1.21062	0.533778	0.265004	0.961605
United Republic of Tanzania	2022	596.201	404.799	949.182	1.59264	0.917972	2.65214	2.05252	1.29233	3.61448	11.0116	5.92908	22.7277	403.032	273.644	641.647	1.07662	0.620549	1.79285	1.3875	0.873613	2.44339	7.44387	4.00806	15.3639	257.748	177.178	411.685	0.688525	0.393721	1.20617	0.887341	0.55995	1.56769	5.53065	2.93492	11.5263	403.032	273.644	641.647	1.07662	0.620549	1.79285	1.3875	0.873613	2.44339	7.44387	4.00806	15.3639
United Republic of Tanzania	2023	902.965	669.362	1315.7	2.4121	1.41655	3.88835	3.10861	2.09718	5.22732	30.8244	17.8234	52.6351	610.476	452.529	889.567	1.63077	0.95767	2.62877	2.10166	1.41781	3.53438	20.8421	12.0506	35.5873	462.337	354.266	671.556	1.23505	0.731421	2.03089	1.59167	1.06083	2.66743	18.8961	10.8953	32.4213	610.476	452.529	889.567	1.63077	0.95767	2.62877	2.10166	1.41781	3.53438	20.8421	12.0506	35.5873
United Republic of Tanzania	2024	1216.01	974.25	1733.42	3.24833	1.94333	5.41987	4.18631	2.81855	6.86079	60.4196	35.4055	107.154	822.237	658.715	1172.19	2.19645	1.31394	3.66489	2.83069	1.90569	4.63982	40.8625	23.9421	72.4723	718.881	570.837	1015.28	1.92035	1.13864	3.29045	2.47487	1.65145	4.00316	43.5836	25.5596	77.1728	822.237	658.715	1172.19	2.19645	1.31394	3.66489	2.83069	1.90569	4.63982	40.8625	23.9421	72.4723
United Republic of Tanzania	2025	1542.24	1211.66	2098.29	4.11981	2.65444	6.79279	5.30943	3.76152	8.20527	100.872	66.8436	170.835	1140.96	887.843	1540.99	3.04785	2.01301	5.00462	3.92794	2.79919	5.94209	80.9915	52.6734	135.583	1035.24	806.491	1402.47	2.76544	1.83373	4.62136	3.56398	2.54814	5.29104	83.75	53.6474	140.345	1042.99	819.372	1419.26	2.78616	1.79499	4.59403	3.59068	2.54359	5.55015	68.2371	45.2163	115.571
United Republic of Tanzania	2026	1875.59	1451.3	2492.22	5.01028	3.29226	8.18304	6.45703	4.66387	9.69294	151.734	104.32	250.088	1466.23	1120.89	1968.16	3.91674	2.63778	6.35922	5.04773	3.68197	7.66532	131.515	89.0659	214.237	1358.14	1037.71	1797.95	3.62801	2.45449	5.96743	4.67562	3.4253	7.06334	134.33	90.8986	219.099	1268.64	981.559	1685.93	3.38892	2.22656	5.53529	4.36749	3.15417	6.55781	102.668	70.5825	169.233
United Republic of Tanzania	2027	2215.44	1710.64	3021.86	5.91813	3.82344	9.73405	7.62702	5.47894	11.6963	213.228	140.272	355.463	1798.06	1373.67	2501.42	4.80317	3.15589	7.87469	6.19012	4.47745	9.68192	192.698	123.544	319.083	1687.74	1288.78	2320.95	4.50848	2.96883	7.47462	5.81033	4.21549	8.98337	195.57	126.26	324.041	1498.76	1157.13	2044.94	4.00364	2.58608	6.58577	5.15972	3.70584	7.91507	144.311	94.936	240.61
United Republic of Tanzania	2028	2562.29	1999.26	3413.04	6.84467	4.41986	11.212	8.82112	6.41043	13.2104	285.558	187.996	470.688	2136.84	1655.69	2882.77	5.70816	3.7392	9.3172	7.35642	5.39065	11.1579	264.756	175.763	433.836	2024.26	1569.06	2698.57	5.40741	3.54829	8.90903	6.96884	5.12331	10.445	267.691	177.508	438.902	1733.69	1352.56	2310.07	4.63123	2.98987	7.58713	5.96852	4.33642	8.94127	193.309	127.217	318.688
United Republic of Tanzania	2029	2916.2	2295.45	3877.12	7.79007	5.33521	12.4372	10.0395	7.1557	14.6267	368.942	259.45	588.522	2482.66	1945.28	3304.73	6.63195	4.64201	10.5056	8.54696	6.11441	12.3728	347.917	244.212	554.92	2367.8	1856.9	3142	6.32513	4.44723	10.0893	8.15155	5.84167	11.6453	350.921	246	561.465	1973.48	1553.18	2624.39	5.27178	3.60975	8.41745	6.79404	4.84112	9.90195	249.814	175.664	398.559
United Republic of Tanzania	2030	3277.18	2601.19	4295.84	8.75437	6.10235	13.9031	11.2822	7.96625	16.3772	463.601	327.755	723.188	2835.71	2244.55	3710.16	7.57507	5.36759	11.9363	9.76242	6.90521	14.2497	442.43	312.4	689.346	2718.47	2154.33	3589.5	7.26188	5.1961	11.5113	9.3588	6.62681	13.5072	445.492	314.223	696.02	2218.14	1760.32	2908.56	5.92533	4.12937	9.41128	7.63631	5.39012	11.0892	313.983	221.962	489.876
Zambia	2021	131.323	82.3462	198.372	0.189874	0.104651	0.328327	0.336186	0.18716	0.588771	0.189874	0.104651	0.328327	83.5211	52.3722	126.165	0.12076	0.0665579	0.208816	0.213814	0.119034	0.374458	0.12076	0.0665579	0.208816	35.7197	22.3982	53.9572	0.0516456	0.028465	0.0893051	0.0914425	0.0509074	0.160146	0.0516456	0.028465	0.0893051	83.5211	52.3722	126.165	0.12076	0.0665579	0.208816	0.213814	0.119034	0.374458	0.12076	0.0665579	0.208816
Zambia	2022	267.653	190.903	384.286	0.386989	0.22899	0.695613	0.685193	0.458	1.14855	4.43755	2.36734	8.41177	170.228	121.414	244.406	0.246125	0.145637	0.44241	0.435783	0.291288	0.73048	2.82228	1.50563	5.34989	96.7024	68.0692	140.202	0.139818	0.0832367	0.253785	0.247558	0.169038	0.419171	1.97918	1.0397	3.77771	170.228	121.414	244.406	0.246125	0.145637	0.44241	0.435783	0.291288	0.73048	2.82228	1.50563	5.34989
Zambia	2023	407.802	296.773	562.405	0.589623	0.380491	0.969755	1.04397	0.727549	1.61922	12.8935	8.05037	22.2099	259.402	188.773	357.764	0.375058	0.242023	0.616859	0.664068	0.462769	1.03009	8.20281	5.12186	14.1292	183.549	130.016	256.725	0.265386	0.174498	0.433518	0.469885	0.331431	0.724104	7.32866	4.59919	12.4991	259.402	188.773	357.764	0.375058	0.242023	0.616859	0.664068	0.462769	1.03009	8.20281	5.12186	14.1292
Zambia	2024	551.777	430.417	730.551	0.797791	0.495103	1.27554	1.41255	1.01103	2.1714	25.6733	16.1673	42.0365	351.051	273.824	464.88	0.50757	0.314963	0.811615	0.898691	0.643172	1.38175	16.3383	10.2868	26.7569	296.971	233.567	407.416	0.429377	0.268423	0.695093	0.760245	0.548135	1.16229	17.6867	10.9364	28.8771	351.051	273.824	464.88	0.50757	0.314963	0.811615	0.898691	0.643172	1.38175	16.3383	10.2868	26.7569
Zambia	2025	702.258	555.87	919.651	1.01537	0.665741	1.60482	1.79778	1.33483	2.70089	43.2579	29.6942	70.5454	495.754	394.661	653.301	0.71679	0.480463	1.13726	1.26913	0.92536	1.89542	33.6413	22.8572	55.7079	440.544	349.77	595.763	0.636964	0.432924	1.02176	1.12779	0.767678	1.66796	35.0501	23.4641	57.1456	446.884	353.694	585.266	0.64613	0.423608	1.02131	1.14402	0.849319	1.71911	27.5378	18.9066	44.9168
Zambia	2026	857.711	698.912	1110.55	1.24013	0.813453	1.90859	2.19574	1.65306	3.24984	65.4953	44.5491	103.064	645.527	533.293	839.384	0.93334	0.623073	1.44301	1.65255	1.24038	2.43993	55.6541	37.4031	88.3531	588.561	476.645	775.151	0.850976	0.574043	1.32401	1.50672	1.11647	2.21819	57.1054	38.5534	91.5442	545.923	444.8	707.054	0.789327	0.51768	1.21495	1.39756	1.05199	2.06907	41.7071	28.3702	65.6302
Zambia	2027	1014.26	836.203	1293.73	1.46647	0.966386	2.2586	2.5965	1.97341	3.76327	92.5273	61.6233	147.475	797.489	666.864	1048.07	1.15306	0.771767	1.76494	2.04157	1.55957	2.91782	82.4765	54.1352	132.463	739.937	620.51	994.768	1.06984	0.722151	1.64291	1.89424	1.43477	2.75608	83.965	54.9422	135.741	645.704	532.276	823.848	0.933596	0.615121	1.43806	1.653	1.25611	2.3968	58.9393	39.2607	93.9427
Zambia	2028	1173.56	958.056	1489.6	1.6968	1.16234	2.60437	3.00432	2.25813	4.31808	124.387	83.0218	200.34	952.708	785.508	1236.96	1.37748	0.959621	2.09446	2.43893	1.80972	3.50743	114.178	74.6391	185.109	894.617	745.045	1165.94	1.29349	0.895288	2.01238	2.29022	1.68356	3.29785	115.721	75.4818	188.489	747.289	609.948	948.89	1.08047	0.740026	1.65901	1.91306	1.43755	2.75083	79.2588	52.892	127.665
Zambia	2029	1335.57	1115.3	1718.77	1.93105	1.31415	2.941	3.41907	2.5339	4.8264	161.157	111.918	255.55	1111.05	932.998	1462.8	1.60643	1.11268	2.43542	2.8443	2.07344	4.02424	150.846	104.605	243.007	1052.37	861.719	1390.98	1.52158	1.06205	2.31274	2.69408	1.94598	3.8501	152.456	105.238	245.018	850.642	710.225	1095.14	1.22991	0.83682	1.87395	2.17764	1.61339	3.07538	102.72	71.326	162.857
Zambia	2030	1500.36	1251.2	1894.57	2.1693	1.50043	3.28249	3.84091	2.80542	5.41582	202.92	138.62	324.987	1273.05	1060.85	1635.45	1.84065	1.28314	2.82166	3.25902	2.36897	4.60429	192.64	131.32	312.536	1213.08	1010.39	1562.09	1.75393	1.21659	2.69638	3.10547	2.25629	4.38787	194.252	132.217	314.551	955.809	796.91	1207.43	1.38196	0.955654	2.09172	2.44687	1.78654	3.45198	129.381	88.3765	207.175
Zimbabwe	2021	29.0249	16.9846	44.3473	0.00232724	0.00113367	0.00413457	0.0743036	0.040628	0.11876	0.00232724	0.00113367	0.00413457	19.0403	11.1419	29.0918	0.00152667	0.00074369	0.00271228	0.0487432	0.026652	0.0779068	0.00152667	0.00074369	0.00271228	9.05575	5.2992	13.8364	0.0007261	0.00035371	0.00128999	0.0231827	0.0126759	0.0370532	0.0007261	0.00035371	0.00128999	19.0403	11.1419	29.0918	0.00152667	0.00074369	0.00271228	0.0487432	0.026652	0.0779068	0.00152667	0.00074369	0.00271228
Zimbabwe	2022	59.5603	37.8568	82.0707	0.00477559	0.00261338	0.007617	0.152474	0.0836452	0.22725	0.0303106	0.0147183	0.053913	39.0716	24.834	53.8384	0.00313279	0.00171438	0.00499675	0.100023	0.0548713	0.149076	0.0198837	0.00965517	0.0353669	23.5751	14.9314	32.5591	0.00189027	0.00100512	0.00305654	0.0603522	0.0329912	0.0915412	0.0142503	0.00686428	0.0255405	39.0716	24.834	53.8384	0.00313279	0.00171438	0.00499675	0.100023	0.0548713	0.149076	0.0198837	0.00965517	0.0353669
Zimbabwe	2023	90.3819	65.0141	120.098	0.00724689	0.00385632	0.0121173	0.231378	0.142555	0.340194	0.0851746	0.0451268	0.145705	59.2942	42.6514	78.791	0.00475426	0.00252985	0.00794959	0.151793	0.0935204	0.223187	0.0558813	0.0296055	0.0955968	43.437	31.4685	57.1752	0.00348282	0.00185016	0.00587519	0.111199	0.068862	0.162753	0.0499915	0.0260544	0.0867124	59.2942	42.6514	78.791	0.00475426	0.00252985	0.00794959	0.151793	0.0935204	0.223187	0.0558813	0.0296055	0.0955968
Zimbabwe	2024	121.592	89.6855	157.84	0.00974933	0.00544878	0.0156801	0.311275	0.210206	0.429257	0.167173	0.0976584	0.261565	79.7755	58.84	103.561	0.00639646	0.00357482	0.0102877	0.204225	0.137909	0.281642	0.109692	0.0640827	0.171632	68.724	51.2219	89.5621	0.00551034	0.00314603	0.00874811	0.175933	0.117252	0.246968	0.117323	0.0674882	0.181638	79.7755	58.84	103.561	0.00639646	0.00357482	0.0102877	0.204225	0.137909	0.281642	0.109692	0.0640827	0.171632
Zimbabwe	2025	150.8	113.71	196.747	0.0120913	0.0070074	0.018309	0.386048	0.251932	0.536181	0.268103	0.165243	0.416034	108.115	82.0017	141.31	0.00866874	0.00509144	0.0131638	0.276774	0.178198	0.388977	0.208947	0.129058	0.328646	97.1257	74.2995	127.414	0.00778762	0.00466763	0.0119109	0.248642	0.160001	0.358399	0.217208	0.13472	0.342995	98.9467	74.6071	129.1	0.00793362	0.00459771	0.0120133	0.253303	0.165292	0.351837	0.175941	0.108432	0.273039
Zimbabwe	2026	180.757	140.631	226.573	0.0144933	0.00858264	0.0219925	0.462739	0.305977	0.646919	0.394333	0.245605	0.617826	137.427	105.136	171.663	0.011019	0.00663885	0.0169098	0.351812	0.231134	0.497514	0.334608	0.20359	0.529657	126.121	96.7408	159.491	0.0101125	0.0062025	0.0156221	0.322869	0.212424	0.465891	0.342919	0.207949	0.54228	118.613	92.2741	148.685	0.00951048	0.00563169	0.0144324	0.303649	0.200765	0.424548	0.25881	0.161186	0.405532
Zimbabwe	2027	210.145	160.347	269.668	0.0168496	0.0100497	0.025054	0.537972	0.353462	0.729974	0.546759	0.343495	0.820513	166.461	123.461	214.391	0.013347	0.00808733	0.0198335	0.42614	0.277959	0.577378	0.486305	0.308076	0.737258	155.257	115.827	198.481	0.0124486	0.00765427	0.0185521	0.397458	0.259397	0.538503	0.494672	0.313754	0.75261	137.909	105.217	176.987	0.0110577	0.00659483	0.0164419	0.353047	0.231935	0.479096	0.358895	0.225448	0.538555
Zimbabwe	2028	239.681	185.762	307.43	0.0192178	0.011878	0.029216	0.613583	0.415629	0.834181	0.724905	0.468163	1.09446	195.721	148.622	251.762	0.015693	0.00990583	0.0235507	0.501045	0.339558	0.681044	0.66393	0.432654	1.01053	184.61	141.089	235.94	0.0148022	0.00947822	0.0219956	0.472601	0.32115	0.641529	0.672557	0.436603	1.02627	157.305	121.904	201.791	0.0126129	0.00779533	0.0191751	0.402701	0.272749	0.547546	0.475888	0.307355	0.718448
Zimbabwe	2029	269.405	214.739	334.188	0.0216011	0.0136171	0.0332778	0.689676	0.469773	0.94982	0.928903	0.620031	1.43189	225.226	177.475	278.881	0.0180588	0.0116322	0.0275935	0.576579	0.393439	0.795657	0.867664	0.575189	1.33647	214.157	169.984	267.708	0.0171713	0.0112077	0.0260409	0.548242	0.375088	0.756326	0.876665	0.580645	1.34837	176.829	140.932	219.371	0.0141783	0.0089374	0.0218431	0.452682	0.3083	0.623524	0.609882	0.407113	0.94018
Zimbabwe	2030	299.339	240.123	367.603	0.0240013	0.0154376	0.0368764	0.766309	0.526624	1.0413	1.15877	0.769466	1.77664	255.151	204.692	318.504	0.0204582	0.0134546	0.0311863	0.653188	0.450221	0.8872	1.0982	0.734233	1.68215	243.851	197.031	307.075	0.0195522	0.0130195	0.0296051	0.624259	0.431502	0.847016	1.1069	0.738212	1.69362	196.494	157.601	241.308	0.015755	0.0101332	0.0242073	0.503024	0.345633	0.683642	0.760894	0.505288	1.16667

## Sheet: Code Book
Variable Name	Definition
country	Country
year	Year
I_VE0	Baseline cases
I_VE0_min	Baseline cases (min)
I_VE0_max	Baseline cases (max)
Ires_VE0	Baseline resistant cases
Ires_VE0_min	Baseline resistant cases (min)
Ires_VE0_max	Baseline resistant cases (max)
D_VE0	Baseline deaths
D_VE0_min	Baseline deaths (min)
D_VE0_max	Baseline deaths (max)
Ires2_VE0	Baseline resistant cases with treatment failure rates (TFRs) increasing to 80% by 2030
Ires2_VE0_min	Baseline resistant cases with treatment failure rates (TFRs) increasing to 80% by 2030 (min)
Ires2_VE0_max	Baseline resistant cases with treatment failure rates (TFRs) increasing to 80% by 2030 (max)
I_VE1	Scenario 1 cases
I_VE1_min	Scenario 1 cases (min)
I_VE1_max	Scenario 1 cases (max)
Ires_VE1	Scenario 1 resistant cases
Ires_VE1_min	Scenario 1 resistant cases (min)
Ires_VE1_max	Scenario 1 resistant cases (max)
D_VE1	Scenario 1 deaths
D_VE1_min	Scenario 1 deaths (min)
D_VE1_max	Scenario 1 deaths (max)
Ires2_VE1	Scenario 1 resistant cases with TFRs increasing to 80% by 2030
Ires2_VE1_min	Scenario 1 resistant cases with TFRs increasing to 80% by 2030 (min)
Ires2_VE1_max	Scenario 1 resistant cases with TFRs increasing to 80% by 2030 (max)
I_VE2	Scenario 2 cases
I_VE2_min	Scenario 2 cases (min)
I_VE2_max	Scenario 2 cases (max)
Ires_VE2	Scenario 2 resistant cases
Ires_VE2_min	Scenario 2 resistant cases (min)
Ires_VE2_max	Scenario 2 resistant cases (max)
D_VE2	Scenario 2 deaths
D_VE2_min	Scenario 2 deaths (min)
D_VE2_max	Scenario 2 deaths (max)
Ires2_VE2	Scenario 2 resistant cases with TFRs increasing to 80% by 2030
Ires2_VE2_min	Scenario 2 resistant cases with TFRs increasing to 80% by 2030 (min)
Ires2_VE2_max	Scenario 2 resistant cases with TFRs increasing to 80% by 2030 (max)
I_VE3	Scenario 3 cases
I_VE3_min	Scenario 3 cases (min)
I_VE3_max	Scenario 3 cases (max)
Ires_VE3	Scenario 3 resistant cases
Ires_VE3_min	Scenario 3 resistant cases (min)
Ires_VE3_max	Scenario 3 resistant cases (max)
D_VE3	Scenario 3 deaths
D_VE3_min	Scenario 3 deaths (min)
D_VE3_max	Scenario 3 deaths (max)
Ires2_VE3	Scenario 3 resistant cases with TFRs increasing to 80% by 2030
Ires2_VE3_min	Scenario 3 resistant cases with TFRs increasing to 80% by 2030 (min)
Ires2_VE3_max	Scenario 3 resistant cases with TFRs increasing to 80% by 2030 (max)

## Sheet: Scenarios
	Baseline		Scenario 1		Scenario 2		Scenario 3		Scenario 4 (rapidly increasing drug resistance)
Year	VE (%)	Resistance	VE (%)	Resistance	VE (%)	Resistance	VE (%)	Resistance	VE (%)	Resistance
2021	0	Country-specific (constant)	40	Country-specific (constant)	80	Country-specific (constant)	40	Country-specific (constant)	40	Country-specific (increases linearly to 80% by year 2030)
2022	0		40		60		40		40
2023	0		40		40		40		40
2024	0		40		20		40		40
2025	0		0		0		40		0
2026	0		0		0		40		0
2027	0		0		0		40		0
2028	0		0		0		40		0
2029	0		0		0		40		0
2030	0		0		0		40		0
