# Supplementary material for: Modeling of malaria vaccine effectiveness on disease burden and drug resistance in 42 African countries
Source: Commun Med (Lond). 2023 Oct 13;3:144. doi: 10.1038/s43856-023-00373-y (PMC10576074; doi:10.1038/s43856-023-00373-y)
Supplement: Supplementary file 6 — Supplementary Data 4 [file 43856_2023_373_MOESM6_ESM.xlsx]

## Sheet: Sheet1
Supplementary Data 4. Baseline Cases, Resistant Cases, and Deaths per 1,000 Children by Country
Baseline Scenario: No vaccine.
Country	Baseline Cases	Baseline Resistant Cases	Baseline Deaths
	per 1,000 (Uncertainty Interval)	per 1,000 (UI)	per 1,000 (UI)
Angola	1,456.52 (1,142.18–1,852.77)	1.63 (1.11–2.44)	4.20 (2.97–5.95)
Benin	2,528.33 (2,086.73–3,162.85)	4.60 (3.03–7.44)	6.47 (4.85–8.96)
Botswana	3.64 (3.00–5.01)	0.00 (0.00–0.00)	0.01 (0.01–0.01)
Burkina Faso	2,411.40 (1,916.70–3,201.99)	10.70 (7.43–17.27)	8.47 (6.09–12.46)
Burundi	1,737.98 (1,385.16–2,313.63)	14.54 (9.56–23.12)	4.45 (3.15–6.32)
Cameroon	1,501.80 (1,220.83–1,956.59)	6.21 (4.06–9.68)	3.84 (2.76–5.54)
Central African Republic	2,035.20 (1,591.88–2,969.90)	0.00 (0.00–0.00)	5.42 (3.63–8.54)
Chad	1,310.57 (968.88–1,827.26)	0.00 (0.00–0.00)	4.12 (2.95–6.43)
Comoros	26.31 (22.59–30.45)	0.10 (0.07–0.15)	0.07 (0.05–0.09)
Congo	1,186.36 (919.80–1,611.23)	1.57 (1.03–2.52)	3.04 (2.15–4.48)
Côte d'Ivoire	1,702.79 (1,172.02–1,760.83)	0.00 (0.00–0.00)	4.84 (2.96–5.67)
Democratic Republic of the Congo	1,749.46 (1,502.44–2,121.83)	1.26 (0.86–1.93)	4.48 (3.39–6.01)
Equatorial Guinea	1,406.09 (1,094.32–1,961.00)	0.00 (0.00–0.00)	3.60 (2.57–5.52)
Eritrea	361.45 (284.43–448.07)	0.07 (0.05–0.11)	0.93 (0.65–1.25)
Eswatini	1.03 (0.87–1.20)	0.00 (0.00–0.00)	0.00 (0.00–0.00)
Ethiopia	262.63 (200.65–338.42)	0.57 (0.37–0.87)	0.67 (0.46–0.94)
Gabon	1,137.49 (886.27–1,639.08)	0.00 (0.00–0.00)	2.91 (2.05–4.40)
Gambia	460.16 (384.41–604.07)	0.72 (0.48–1.08)	2.61 (1.97–3.61)
Ghana	959.80 (809.96–1,213.11)	0.56 (0.38–0.83)	2.46 (1.81–3.41)
Guinea	2,018.92 (1,638.50–2,774.81)	0.72 (0.48–1.12)	5.17 (3.72–7.83)
Guinea-Bissau	550.60 (405.59–1,125.57)	1.05 (0.73–2.41)	3.51 (2.29–7.61)
Kenya	331.03 (253.02–482.49)	0.57 (0.37–0.93)	1.17 (0.79–1.82)
Liberia	2,040.15 (1,617.56–2,773.94)	16.57 (10.20–27.01)	5.22 (3.51–7.86)
Madagascar	847.89 (708.93–1,032.68)	0.00 (0.00–0.00)	2.17 (1.65–2.99)
Malawi	1,305.49 (1,031.84–1,904.98)	1.77 (1.19–3.05)	3.34 (2.45–5.50)
Mali	2,112.57 (1,765.51–2,709.19)	0.58 (0.35–0.89)	5.41 (3.96–7.64)
Mauritania	172.69 (125.08–247.85)	0.00 (0.00–0.00)	1.03 (0.70–1.62)
Mozambique	1,998.40 (1,688.20–2,470.78)	1.20 (0.82–1.82)	5.12 (3.76–7.00)
Namibia	47.16 (40.14–55.15)	0.01 (0.01–0.02)	0.12 (0.09–0.16)
Niger	1,896.84 (1,394.91–2,859.47)	0.00 (0.00–0.00)	4.86 (3.17–7.78)
Nigeria	1,804.58 (1,492.93–2,226.95)	8.90 (6.17–13.34)	4.62 (3.43–6.33)
Rwanda	1,326.02 (1,092.31–1,604.94)	8.08 (5.36–11.69)	3.39 (2.38–4.66)
Sao Tome and Principe	43.38 (37.13–50.87)	0.01 (0.00–0.01)	0.11 (0.08–0.15)
Senegal	274.11 (222.55–346.31)	0.01 (0.00–0.01)	1.21 (0.89–1.67)
Sierra Leone	2,023.96 (1,539.98–2,906.44)	0.00 (0.00–0.00)	12.41 (8.77–19.86)
South Africa	0.51 (0.43–0.59)	0.00 (0.00–0.00)	0.01 (0.00–0.01)
South Sudan	1,813.79 (1,338.29–2,677.14)	2.27 (1.51–3.78)	6.18 (4.42–10.02)
Togo	1,362.64 (1,101.17–1,708.06)	6.99 (4.81–10.97)	3.49 (2.48–4.74)
Uganda	1,683.70 (1,407.97–2,317.24)	9.31 (6.36–15.19)	4.31 (3.33–6.40)
United Republic of Tanzania	711.50 (552.20–968.02)	1.90 (1.24–3.09)	2.45 (1.73–3.73)
Zambia	1,069.31 (863.82–1,387.08)	1.55 (1.03–2.41)	2.74 (2.01–4.01)
Zimbabwe	458.98 (351.70–585.73)	0.04 (0.02–0.06)	1.17 (0.78–1.63)
Total	1,409.06 (1,143.59–1,808.74)	3.81 (2.60–5.89)	3.85 (2.79–5.48)
