# Supplementary material for: Modeling of malaria vaccine effectiveness on disease burden and drug resistance in 42 African countries
Source: Commun Med (Lond). 2023 Oct 13;3:144. doi: 10.1038/s43856-023-00373-y (PMC10576074; doi:10.1038/s43856-023-00373-y)
Supplement: Supplementary file 7 — Supplementary Data 5 [file 43856_2023_373_MOESM7_ESM.xlsx]

## Sheet: Sheet1
Supplementary Data 5. Scenario 1 Cases, Resistant Cases, and Deaths Averted per 1,000 Children by Country
Scenario 1: VE constant at 40% and drops to 0% in year 5
Country	Cases Averted per 1,000 (UI)	Resistant Cases Averted per 1,000 (UI)	Deaths Averted per 1,000 (UI)
Angola	159.29 (120.80–198.78)	0.18 (0.12–0.26)	0.5 (0.3–0.6)
Benin	476.67 (399.66–608.06)	0.87 (0.56–1.53)	1.2 (0.9–1.7)
Botswana	0.78 (0.67–1.04)	0.00 (0.00–0.00)	0.0 (0.0–0.0)
Burkina Faso	545.09 (437.54–726.93)	2.42 (1.71–3.79)	1.9 (1.3–2.8)
Burundi	407.94 (325.00–522.85)	3.41 (2.25–5.54)	1.0 (0.7–1.4)
Cameroon	249.41 (205.00–329.39)	1.03 (0.64–1.59)	0.6 (0.5–0.9)
Central African Republic	215.93 (159.69–316.50)	0.00 (0.00–0.00)	0.6 (0.4–0.9)
Chad	189.85 (131.50–264.91)	0.00 (0.00–0.00)	0.6 (0.4–0.9)
Comoros	5.36 (4.60–6.17)	0.02 (0.01–0.03)	0.0 (0.0–0.0)
Congo	223.56 (168.13–311.36)	0.30 (0.19–0.48)	0.6 (0.4–0.9)
Côte d'Ivoire	316.77 (218.01–322.44)	0.00 (0.00–0.00)	0.9 (0.5–1.0)
Democratic Republic of the Congo	273.58 (236.17–339.82)	0.20 (0.13–0.31)	0.7 (0.5–1.0)
Equatorial Guinea	173.82 (142.01–240.54)	0.00 (0.00–0.00)	0.4 (0.3–0.7)
Eritrea	83.00 (65.36–103.21)	0.02 (0.01–0.03)	0.2 (0.1–0.3)
Eswatini	0.17 (0.15–0.20)	0.00 (0.00–0.00)	0.0 (0.0–0.0)
Ethiopia	41.85 (31.51–52.54)	0.09 (0.06–0.14)	0.1 (0.1–0.1)
Gabon	200.98 (159.58–282.11)	0.00 (0.00–0.00)	0.5 (0.4–0.8)
Gambia	90.19 (76.41–121.77)	0.14 (0.10–0.21)	0.5 (0.4–0.7)
Ghana	230.15 (197.20–284.63)	0.13 (0.09–0.20)	0.6 (0.4–0.8)
Guinea	231.85 (183.74–329.09)	0.08 (0.05–0.13)	0.6 (0.4–0.9)
Guinea-Bissau	92.99 (66.37–200.45)	0.18 (0.13–0.42)	0.6 (0.4–1.3)
Kenya	74.47 (56.12–110.71)	0.13 (0.08–0.21)	0.3 (0.2–0.4)
Liberia	321.90 (252.20–434.44)	2.61 (1.57–4.12)	0.8 (0.5–1.3)
Madagascar	113.07 (94.73–138.16)	0.00 (0.00–0.00)	0.3 (0.2–0.4)
Malawi	289.37 (225.96–431.93)	0.39 (0.28–0.69)	0.7 (0.6–1.2)
Mali	407.32 (336.15–534.55)	0.11 (0.07–0.17)	1.0 (0.8–1.5)
Mauritania	27.52 (20.02–39.64)	0.00 (0.00–0.00)	0.2 (0.1–0.3)
Mozambique	296.05 (246.90–371.76)	0.18 (0.12–0.27)	0.8 (0.6–1.1)
Namibia	10.79 (9.18–12.73)	0.00 (0.00–0.00)	0.0 (0.0–0.0)
Niger	388.66 (268.97–574.81)	0.00 (0.00–0.00)	1.0 (0.6–1.6)
Nigeria	244.47 (193.55–303.82)	1.21 (0.85–1.85)	0.6 (0.5–0.9)
Rwanda	272.83 (219.87–334.76)	1.66 (1.08–2.36)	0.7 (0.5–1.0)
Sao Tome and Principe	9.85 (8.60–11.59)	0.00 (0.00–0.00)	0.0 (0.0–0.0)
Senegal	56.89 (46.00–73.76)	0.00 (0.00–0.00)	0.3 (0.2–0.3)
Sierra Leone	451.88 (324.53–642.38)	0.00 (0.00–0.00)	2.8 (1.8–4.5)
South Africa	0.10 (0.09–0.12)	0.00 (0.00–0.00)	0.0 (0.0–0.0)
South Sudan	218.18 (158.10–327.46)	0.27 (0.19–0.44)	0.7 (0.5–1.2)
Togo	274.25 (227.74–340.88)	1.41 (0.97–2.17)	0.7 (0.5–0.9)
Uganda	377.76 (313.44–526.12)	2.09 (1.38–3.40)	1.0 (0.7–1.5)
United Republic of Tanzania	143.27 (113.08–193.80)	0.38 (0.23–0.64)	0.5 (0.3–0.8)
Zambia	242.68 (189.22–300.68)	0.35 (0.22–0.55)	0.6 (0.5–0.9)
Zimbabwe	101.60 (79.52–129.23)	0.01 (0.00–0.01)	0.3 (0.2–0.4)
Total	235.73 (187.76–305.94)	0.64 (0.43–1.00)	0.65 (0.46–0.94)
