# Supplementary material for: Modeling of malaria vaccine effectiveness on disease burden and drug resistance in 42 African countries
Source: Commun Med (Lond). 2023 Oct 13;3:144. doi: 10.1038/s43856-023-00373-y (PMC10576074; doi:10.1038/s43856-023-00373-y)
Supplement: Supplementary file 8 — Supplementary Data 6 [file 43856_2023_373_MOESM8_ESM.xlsx]

## Sheet: Sheet1
Supplementary Data 6. Scenario 2 Cases, Resistant Cases, and Deaths Averted per 1,000 Children by Country
Scenario 2: VE begins at 80% and drops 20 percentage points per year until reaching 0% in year 5
Country	Cases Averted per 1,000 (UI)	Resistant Cases Averted per 1,000 (UI)	Deaths Averted per 1,000 (UI)
Angola	212.45 (163.47–259.72)	0.24 (0.16–0.35)	0.61 (0.43–0.83)
Benin	635.24 (540.97–803.40)	1.16 (0.71–2.08)	1.63 (1.19–2.35)
Botswana	1.03 (0.87–1.40)	0.00 (0.00–0.00)	0.00 (0.00–0.00)
Burkina Faso	727.15 (577.43–951.22)	3.23 (2.33–5.14)	2.56 (1.79–3.73)
Burundi	542.85 (423.16–702.95)	4.54 (2.92–7.28)	1.39 (0.99–1.88)
Cameroon	331.77 (268.25–432.74)	1.37 (0.87–2.16)	0.85 (0.62–1.25)
Central African Republic	287.47 (208.40–431.05)	0.00 (0.00–0.00)	0.77 (0.47–1.23)
Chad	252.68 (188.42–350.33)	0.00 (0.00–0.00)	0.79 (0.57–1.26)
Comoros	7.11 (6.18–8.11)	0.03 (0.02–0.04)	0.02 (0.01–0.02)
Congo	297.57 (222.50–418.97)	0.39 (0.25–0.63)	0.76 (0.51–1.15)
Côte d'Ivoire	421.75 (297.86–431.06)	0.00 (0.00–0.00)	1.20 (0.72–1.37)
Democratic Republic of the Congo	364.45 (313.82–450.98)	0.26 (0.18–0.41)	0.93 (0.70–1.26)
Equatorial Guinea	231.41 (177.27–332.73)	0.00 (0.00–0.00)	0.59 (0.40–0.95)
Eritrea	110.15 (87.76–136.57)	0.02 (0.01–0.03)	0.28 (0.20–0.38)
Eswatini	0.23 (0.19–0.27)	0.00 (0.00–0.00)	0.00 (0.00–0.00)
Ethiopia	55.51 (42.60–71.39)	0.12 (0.08–0.18)	0.14 (0.10–0.20)
Gabon	266.45 (210.69–366.12)	0.00 (0.00–0.00)	0.68 (0.48–1.00)
Gambia	119.91 (100.41–158.96)	0.19 (0.12–0.29)	0.68 (0.53–0.93)
Ghana	305.58 (264.95–381.35)	0.18 (0.13–0.26)	0.78 (0.58–1.07)
Guinea	308.63 (244.35–451.11)	0.11 (0.07–0.18)	0.79 (0.56–1.26)
Guinea-Bissau	123.54 (96.06–258.28)	0.24 (0.18–0.57)	0.79 (0.46–1.74)
Kenya	98.87 (75.48–143.29)	0.17 (0.12–0.27)	0.35 (0.23–0.52)
Liberia	428.50 (336.59–588.19)	3.48 (2.12–5.58)	1.10 (0.73–1.63)
Madagascar	150.34 (124.26–182.27)	0.00 (0.00–0.00)	0.38 (0.29–0.53)
Malawi	385.15 (301.31–585.65)	0.52 (0.37–0.89)	0.99 (0.74–1.67)
Mali	542.90 (450.50–706.61)	0.15 (0.09–0.22)	1.39 (1.01–1.99)
Mauritania	36.58 (27.24–53.18)	0.00 (0.00–0.00)	0.22 (0.15–0.35)
Mozambique	394.38 (328.44–491.96)	0.24 (0.16–0.36)	1.01 (0.76–1.34)
Namibia	14.29 (12.16–16.74)	0.00 (0.00–0.01)	0.04 (0.03–0.05)
Niger	519.08 (351.91–759.09)	0.00 (0.00–0.00)	1.33 (0.83–2.11)
Nigeria	325.47 (258.24–405.32)	1.60 (1.11–2.49)	0.83 (0.62–1.14)
Rwanda	362.21 (292.00–442.28)	2.21 (1.44–3.17)	0.93 (0.65–1.29)
Sao Tome and Principe	13.09 (11.47–15.44)	0.00 (0.00–0.00)	0.03 (0.02–0.04)
Senegal	75.60 (61.20–100.79)	0.00 (0.00–0.00)	0.33 (0.25–0.48)
Sierra Leone	602.04 (436.66–847.69)	0.00 (0.00–0.00)	3.69 (2.45–6.09)
South Africa	0.14 (0.12–0.16)	0.00 (0.00–0.00)	0.00 (0.00–0.00)
South Sudan	290.33 (215.91–446.45)	0.36 (0.26–0.60)	0.99 (0.73–1.61)
Togo	364.88 (299.71–456.98)	1.87 (1.30–2.91)	0.93 (0.68–1.25)
Uganda	502.21 (409.65–691.03)	2.78 (1.77–4.65)	1.29 (1.02–1.97)
United Republic of Tanzania	190.76 (148.15–263.96)	0.51 (0.30–0.82)	0.66 (0.45–1.04)
Zambia	323.15 (255.52–398.45)	0.47 (0.29–0.73)	0.83 (0.62–1.23)
Zimbabwe	134.79 (102.03–171.65)	0.01 (0.01–0.02)	0.35 (0.22–0.47)
Total	313.86 (249.84–406.60)	0.85 (0.57–1.34)	0.87 (0.62–1.24)
