# Supplementary material for: Modeling of malaria vaccine effectiveness on disease burden and drug resistance in 42 African countries
Source: Commun Med (Lond). 2023 Oct 13;3:144. doi: 10.1038/s43856-023-00373-y (PMC10576074; doi:10.1038/s43856-023-00373-y)
Supplement: Supplementary file 9 — Supplementary Data 7 [file 43856_2023_373_MOESM9_ESM.xlsx]

## Sheet: Sheet1
Supplementary Data 7. Scenario 3 Cases, Resistant Cases, and Deaths Averted per 1,000 Children by Country
Scenario 3: VE constant at 40% for the entire study period
Country	Cases Averted per 1,000 (UI)	Resistant Cases Averted per 1,000 (UI)	Deaths Averted per 1,000 (UI)
Angola	261.44 (205.04–332.47)	0.29 (0.20–0.44)	0.75 (0.53–1.07)
Benin	765.35 (631.86–957.24)	1.39 (0.92–2.25)	1.96 (1.47–2.71)
Botswana	1.38 (1.14–1.90)	0.00 (0.00–0.00)	0.00 (0.00–0.01)
Burkina Faso	872.87 (694.08–1,158.34)	3.87 (2.69–6.25)	3.07 (2.21–4.50)
Burundi	651.58 (519.50–866.84)	5.45 (3.59–8.67)	1.67 (1.18–2.37)
Cameroon	413.43 (336.15–538.27)	1.71 (1.12–2.66)	1.06 (0.76–1.52)
Central African Republic	340.71 (266.60–496.51)	0.00 (0.00–0.00)	0.91 (0.61–1.43)
Chad	303.24 (224.24–422.46)	0.00 (0.00–0.00)	0.95 (0.68–1.49)
Comoros	8.94 (7.68–10.35)	0.04 (0.02–0.05)	0.02 (0.02–0.03)
Congo	364.66 (282.82–495.00)	0.48 (0.32–0.77)	0.93 (0.66–1.38)
Côte d'Ivoire	516.00 (355.46–533.58)	0.00 (0.00–0.00)	1.47 (0.90–1.72)
Democratic Republic of the Congo	453.50 (389.58–549.69)	0.33 (0.22–0.50)	1.16 (0.88–1.56)
Equatorial Guinea	297.36 (231.51–414.35)	0.00 (0.00–0.00)	0.76 (0.54–1.17)
Eritrea	137.27 (108.03–170.14)	0.03 (0.02–0.04)	0.35 (0.25–0.47)
Eswatini	0.32 (0.27–0.37)	0.00 (0.00–0.00)	0.00 (0.00–0.00)
Ethiopia	68.25 (52.15–87.94)	0.15 (0.10–0.23)	0.17 (0.12–0.24)
Gabon	340.58 (265.43–490.52)	0.00 (0.00–0.00)	0.87 (0.61–1.32)
Gambia	150.67 (125.87–197.73)	0.23 (0.16–0.35)	0.85 (0.65–1.18)
Ghana	375.63 (317.02–474.74)	0.22 (0.15–0.33)	0.96 (0.71–1.33)
Guinea	378.26 (307.13–519.51)	0.13 (0.09–0.21)	0.97 (0.70–1.46)
Guinea-Bissau	147.23 (108.48–300.41)	0.28 (0.20–0.64)	0.94 (0.61–2.03)
Kenya	120.40 (92.05–175.44)	0.21 (0.13–0.34)	0.43 (0.29–0.66)
Liberia	536.72 (425.77–729.08)	4.36 (2.68–7.10)	1.37 (0.92–2.07)
Madagascar	186.27 (155.76–226.82)	0.00 (0.00–0.00)	0.48 (0.36–0.66)
Malawi	484.56 (383.09–706.42)	0.66 (0.44–1.13)	1.24 (0.91–2.04)
Mali	648.37 (542.10–831.12)	0.18 (0.11–0.27)	1.66 (1.22–2.34)
Mauritania	46.94 (34.00–67.35)	0.00 (0.00–0.00)	0.28 (0.19–0.44)
Mozambique	485.95 (410.49–600.59)	0.29 (0.20–0.44)	1.24 (0.91–1.70)
Namibia	17.54 (14.93–20.52)	0.01 (0.00–0.01)	0.04 (0.03–0.06)
Niger	620.19 (456.48–934.04)	0.00 (0.00–0.00)	1.59 (1.04–2.54)
Nigeria	402.98 (333.51–497.27)	1.99 (1.38–2.98)	1.03 (0.77–1.41)
Rwanda	465.69 (383.76–563.42)	2.84 (1.88–4.11)	1.19 (0.84–1.63)
Sao Tome and Principe	16.83 (14.40–19.74)	0.00 (0.00–0.00)	0.04 (0.03–0.06)
Senegal	93.12 (75.61–117.63)	0.00 (0.00–0.00)	0.41 (0.30–0.57)
Sierra Leone	738.70 (562.82–1,058.49)	0.00 (0.00–0.00)	4.53 (3.21–7.21)
South Africa	0.17 (0.15–0.20)	0.00 (0.00–0.00)	0.00 (0.00–0.00)
South Sudan	354.06 (261.36–521.74)	0.44 (0.30–0.74)	1.21 (0.86–1.95)
Togo	451.35 (364.88–565.82)	2.32 (1.59–3.63)	1.16 (0.82–1.57)
Uganda	611.13 (511.08–840.60)	3.38 (2.31–5.51)	1.56 (1.21–2.32)
United Republic of Tanzania	230.16 (178.66–313.00)	0.61 (0.40–1.00)	0.79 (0.56–1.21)
Zambia	388.53 (313.94–503.76)	0.56 (0.37–0.87)	0.99 (0.73–1.46)
Zimbabwe	157.77 (120.91–201.32)	0.01 (0.01–0.02)	0.40 (0.27–0.56)
Total	384.72 (311.70–496.47)	1.04 (0.71–1.62)	1.06 (0.77–1.51)
