# Supplementary material for: Modeling of malaria vaccine effectiveness on disease burden and drug resistance in 42 African countries
Source: Commun Med (Lond). 2023 Oct 13;3:144. doi: 10.1038/s43856-023-00373-y (PMC10576074; doi:10.1038/s43856-023-00373-y)
Supplement: Supplementary file 10 — Supplementary Data 8 [file 43856_2023_373_MOESM10_ESM.xlsx]

## Sheet: Sheet1
Supplementary Data 8. Resistant Cases Averted per 1,000 Children by Treatment Failure Rate (TFR) Scenario
Scenario 1 (VE constant at 40% and dropping to 0% in year 5)
Country	Scenario 1 Resistant Cases Averted per 1,000 (UI)	Scenario 1 with Increasing Resistance Resistant Cases Averted per 1,000 (UI)
Angola	0.18 (0.12–0.26)	3.50 (2.35–5.04)
Benin	0.87 (0.56–1.53)	10.34 (7.38–15.92)
Botswana	0.00 (0.00–0.00)	0.01 (0.01–0.02)
Burkina Faso	2.42 (1.71–3.79)	33.74 (23.72–50.26)
Burundi	3.41 (2.25–5.54)	25.26 (18.21–39.03)
Cameroon	1.03 (0.64–1.59)	12.01 (7.20–17.20)
Central African Republic	0.00 (0.00–0.00)	8.54 (5.45–14.02)
Chad	0.00 (0.00–0.00)	5.96 (2.52–9.79)
Comoros	0.02 (0.01–0.03)	0.19 (0.13–0.27)
Congo	0.30 (0.19–0.48)	6.80 (4.90–11.22)
Côte d'Ivoire	0.00 (0.00–0.00)	6.43 (3.92–7.13)
Democratic Republic of the Congo	0.20 (0.13–0.31)	9.44 (6.47–14.72)
Equatorial Guinea	0.00 (0.00–0.00)	6.73 (4.50–9.90)
Eritrea	0.02 (0.01–0.03)	0.16 (0.10–0.24)
Eswatini	0.00 (0.00–0.00)	0.00 (0.00–0.00)
Ethiopia	0.09 (0.06–0.14)	0.46 (0.31–0.71)
Gabon	0.00 (0.00–0.00)	6.14 (4.38–10.64)
Gambia	0.14 (0.10–0.21)	0.83 (0.61–1.19)
Ghana	0.13 (0.09–0.20)	13.73 (9.31–20.49)
Guinea	0.08 (0.05–0.13)	6.74 (4.69–9.57)
Guinea-Bissau	0.18 (0.13–0.42)	3.21 (2.17–7.31)
Kenya	0.13 (0.08–0.21)	2.51 (1.64–4.05)
Liberia	2.61 (1.57–4.12)	26.64 (16.35–40.58)
Madagascar	0.00 (0.00–0.00)	1.35 (0.83–1.92)
Malawi	0.39 (0.28–0.69)	10.28 (7.67–18.72)
Mali	0.11 (0.07–0.17)	8.90 (5.53–12.79)
Mauritania	0.00 (0.00–0.00)	0.64 (0.47–1.15)
Mozambique	0.18 (0.12–0.27)	11.36 (8.17–17.40)
Namibia	0.00 (0.00–0.00)	0.11 (0.08–0.16)
Niger	0.00 (0.00–0.00)	8.61 (5.99–15.67)
Nigeria	1.21 (0.85–1.85)	13.38 (9.83–19.32)
Rwanda	1.66 (1.08–2.36)	7.70 (5.00–10.61)
Sao Tome and Principe	0.00 (0.00–0.00)	0.02 (0.01–0.02)
Senegal	0.00 (0.00–0.00)	0.32 (0.23–0.45)
Sierra Leone	0.00 (0.00–0.00)	28.72 (18.30–42.84)
South Africa	0.00 (0.00–0.00)	0.00 (0.00–0.00)
South Sudan	0.27 (0.19–0.44)	8.27 (5.60–12.90)
Togo	1.41 (0.97–2.17)	11.18 (7.73–16.80)
Uganda	2.09 (1.38–3.40)	33.32 (24.75–50.69)
United Republic of Tanzania	0.38 (0.23–0.64)	6.42 (4.43–11.10)
Zambia	0.35 (0.22–0.55)	10.23 (7.29–14.99)
Zimbabwe	0.01 (0.00–0.01)	0.13 (0.08–0.19)
Total	0.64 (0.43–1.00)	10.44 (7.34–15.78)
